# Supplementary material for: Cross-species single-cell analysis uncovers the immunopathological mechanisms associated with IgA nephropathy progression
Source: JCI Insight. 2024 May 8;9(9):e173651. doi: 10.1172/jci.insight.173651 (PMC11141938; doi:10.1172/jci.insight.173651)
Supplement: Supplemental tables 1-5 [file jciinsight-9-173651-s029.xls]

## Sheet: Supplemental table S1
Supplemental table S1： The Top 30 DGEs of cell types in human IgAN scRNA-seq data using smart-seq2 platform
	p_val	avg_log2FC	pct.1	pct.2	p_val_adj	cluster	gene
1	1.71257e-51	2.73252	0.8	0.065	4.13415e-47	MCs	FRZB
2	3.74554e-41	2.64799	0.6	0.044	9.04174e-37	MCs	PLAC9
3	5.11311e-30	2.62064	0.64	0.072	1.23431e-25	MCs	AEBP1
4	2.94669e-25	2.40666	0.52	0.053	7.1133e-21	MCs	CCDC80
5	2.48983e-24	2.655	0.92	0.213	6.01045e-20	MCs	MYL9
6	5.15991e-21	3.08154	0.8	0.167	1.2456e-16	MCs	PTRF
7	1.23552e-20	4.24439	0.96	0.302	2.98255e-16	MCs	MGP
8	3.05053e-20	3.04037	0.72	0.143	7.36397e-16	MCs	TPM2
9	1.15455e-18	2.74506	1	0.401	2.78708e-14	MCs	SPARC
10	1.79468e-17	2.55579	0.68	0.139	4.33236e-13	MCs	BGN
11	2.59424e-17	2.9043	0.76	0.172	6.26249e-13	MCs	EMCN
12	4.16356e-17	2.97088	0.88	0.314	1.00508e-12	MCs	TIMP3
13	6.38791e-17	4.03609	0.8	0.221	1.54204e-12	MCs	DCN
14	2.96098e-16	2.56102	0.56	0.102	7.1478e-12	MCs	C1R
15	8.79809e-16	3.12955	0.96	0.529	2.12386e-11	MCs	CALD1
16	1.632e-14	2.78814	0.44	0.069	3.93964e-10	MCs	ADH1B
17	1.86162e-14	2.86088	0.96	0.441	4.49396e-10	MCs	IGFBP5
18	1.96552e-14	2.77462	0.44	0.066	4.74477e-10	MCs	CAV1
19	6.78018e-14	2.54918	0.72	0.196	1.63674e-09	MCs	A2M
20	6.89804e-14	2.63406	0.44	0.07	1.66519e-09	MCs	MEG3
21	1.77985e-09	4.00202	0.64	0.233	4.29656e-05	MCs	TAGLN
22	3.40849e-09	2.76456	0.48	0.131	8.22809e-05	MCs	COL1A2
23	2.21994e-08	3.1712	0.88	0.562	0.000535894	MCs	IGFBP7
24	2.26159e-08	2.92855	0.48	0.133	0.000545948	MCs	CHRDL1
25	2.71345e-08	3.57485	0.4	0.098	0.000655026	MCs	LUM
26	3.53377e-08	4.21173	0.48	0.142	0.000853052	MCs	C7
27	6.091e-08	3.29987	0.84	0.504	0.00147037	MCs	TIMP1
28	1.18464e-07	2.38033	0.76	0.385	0.00285971	MCs	EPAS1
29	4.65472e-06	3.04362	0.72	0.41	0.112365	MCs	SYNE1
30	0.00810945	4.34922	0.28	0.123	1	MCs	RGS5
31	9.6909e-92	3.50512	0.974	0.082	2.33938e-87	Podo	FGF1
32	2.22612e-89	3.54353	0.974	0.086	5.37386e-85	Podo	NPHS1
33	2.43091e-84	2.68495	0.816	0.058	5.86822e-80	Podo	APOD
34	6.20188e-80	3.21347	0.816	0.063	1.49713e-75	Podo	PCOLCE2
35	4.53251e-74	3.39766	0.921	0.093	1.09415e-69	Podo	NES
36	2.55001e-72	3.84172	0.947	0.104	6.15573e-68	Podo	PTPRO
37	1.67578e-71	2.70601	0.632	0.039	4.04533e-67	Podo	IL1RL1
38	2.39733e-68	3.95907	0.868	0.088	5.78714e-64	Podo	NPHS2
39	6.86983e-68	4.53265	0.974	0.121	1.65838e-63	Podo	PTGDS
40	4.98961e-66	3.30317	0.737	0.063	1.20449e-61	Podo	PLA2R1
41	2.11663e-62	3.76917	0.895	0.106	5.10954e-58	Podo	IGFBP2
42	2.8628e-62	2.75114	0.842	0.09	6.9108e-58	Podo	SPOCK1
43	3.53303e-58	3.59278	0.947	0.136	8.52872e-54	Podo	CLIC5
44	1.7892e-52	3.14053	0.921	0.135	4.31912e-48	Podo	BGN
45	1.5879e-48	3.32814	0.868	0.131	3.8332e-44	Podo	SPOCK2
46	3.16324e-46	3.73212	0.947	0.181	7.63605e-42	Podo	HTRA1
47	3.35891e-45	4.55222	0.974	0.199	8.1084e-41	Podo	PODXL
48	2.06326e-44	3.17672	0.868	0.146	4.9807e-40	Podo	NPNT
49	2.6534e-44	2.77951	1	0.209	6.40532e-40	Podo	MYL9
50	8.8235e-42	3.48973	0.974	0.217	2.12999e-37	Podo	DCN
51	1.93893e-40	2.74129	0.684	0.089	4.68058e-36	Podo	LIMS2
52	1.27383e-39	3.55848	0.895	0.18	3.07503e-35	Podo	CTGF
53	8.33657e-38	3.12542	0.684	0.097	2.01245e-33	Podo	TPPP3
54	1.61757e-35	2.98561	0.947	0.25	3.90483e-31	Podo	BCAM
55	1.44727e-29	3.41669	0.684	0.13	3.49371e-25	Podo	CHRDL1
56	9.47375e-29	2.90995	1	0.399	2.28696e-24	Podo	SPARC
57	1.32959e-25	2.78399	0.947	0.343	3.20964e-21	Podo	ITGAV
58	2.47583e-25	2.89613	0.737	0.17	5.97665e-21	Podo	EMCN
59	4.79931e-24	2.9609	0.921	0.373	1.15855e-19	Podo	CDKN1C
60	3.65893e-20	2.9186	0.868	0.384	8.83266e-16	Podo	CRIM1
61	0	3.29139	0.987	0.464	0	PT	GSTA1
62	0	3.18049	0.999	0.63	0	PT	ALDOB
63	0	3.03825	1	0.669	0	PT	GPX3
64	0	3.03016	0.997	0.561	0	PT	MT1G
65	0	3.00954	0.999	0.564	0	PT	GATM
66	0	2.92865	0.998	0.518	0	PT	ASS1
67	0	2.76095	0.994	0.465	0	PT	MIOX
68	0	2.74687	0.993	0.466	0	PT	HRSP12
69	0	2.71848	0.979	0.431	0	PT	PCK1
70	0	2.6127	0.911	0.364	0	PT	CRYAA
71	0	2.60244	0.917	0.352	0	PT	GSTA2
72	0	2.57895	0.93	0.314	0	PT	HPD
73	0	2.55852	0.979	0.398	0	PT	AK4
74	0	2.5552	0.992	0.595	0	PT	ALDH6A1
75	0	2.51785	0.969	0.365	0	PT	BBOX1
76	0	2.50176	0.999	0.539	0	PT	PDZK1IP1
77	0	2.48897	0.981	0.461	0	PT	BDH2
78	0	2.45337	0.91	0.36	0	PT	FABP1
79	0	2.44789	0.967	0.396	0	PT	CMBL
80	0	2.43375	0.98	0.554	0	PT	DCXR
81	0	2.42059	0.999	0.736	0	PT	PEBP1
82	0	2.41589	0.992	0.529	0	PT	APOE
83	0	2.33341	0.989	0.566	0	PT	ECHS1
84	0	2.32877	0.99	0.456	0	PT	CUBN
85	0	2.32449	0.961	0.358	0	PT	DDC
86	0	2.31956	0.975	0.398	0	PT	PBLD
87	0	2.31794	0.974	0.45	0	PT	UGT2B7
88	0	2.31576	0.906	0.344	0	PT	MT1H
89	0	2.30669	0.985	0.601	0	PT	SUCLG1
90	0	2.3062	0.994	0.568	0	PT	CYB5A
91	9.28393e-183	2.50537	0.872	0.141	2.24114e-178	PT_VCAM1	PAX8-AS1
92	1.47725e-166	1.78711	0.813	0.126	3.56609e-162	PT_VCAM1	COL27A1
93	3.82551e-147	2.51559	0.951	0.25	9.23478e-143	PT_VCAM1	PKHD1
94	6.98475e-141	2.00655	0.833	0.17	1.68612e-136	PT_VCAM1	LINC00472
95	1.90398e-120	1.53054	0.739	0.144	4.59621e-116	PT_VCAM1	LINC01320
96	5.61653e-105	2.87302	0.995	0.553	1.35583e-100	PT_VCAM1	SYNE2
97	7.14211e-105	1.57634	0.842	0.236	1.72411e-100	PT_VCAM1	GUSBP11
98	1.34339e-98	1.71017	0.7	0.153	3.24295e-94	PT_VCAM1	PCLO
99	5.6708e-88	1.47533	0.724	0.183	1.36893e-83	PT_VCAM1	ANKRD26
100	1.73537e-87	1.72569	0.946	0.417	4.18919e-83	PT_VCAM1	C14orf105
101	7.2401e-87	1.67526	0.966	0.429	1.74776e-82	PT_VCAM1	PAX8
102	4.74465e-83	2.19273	1	0.729	1.14536e-78	PT_VCAM1	KCNQ1OT1
103	4.18966e-75	1.53683	0.744	0.222	1.01138e-70	PT_VCAM1	MLXIPL
104	2.19475e-74	1.5662	0.714	0.221	5.29812e-70	PT_VCAM1	PDZD3
105	2.24991e-73	1.61201	0.818	0.304	5.43129e-69	PT_VCAM1	PPFIBP1
106	4.55092e-73	1.95991	0.951	0.553	1.09859e-68	PT_VCAM1	ACSM2A
107	1.41366e-70	1.36979	0.773	0.256	3.41258e-66	PT_VCAM1	FUT6
108	1.93171e-70	1.6376	0.97	0.647	4.66314e-66	PT_VCAM1	ZBTB20
109	2.08927e-64	1.78634	0.911	0.561	5.04349e-60	PT_VCAM1	RASSF4
110	3.21612e-63	1.58098	0.951	0.499	7.76372e-59	PT_VCAM1	ACSM2B
111	1.13946e-62	2.22785	0.606	0.177	2.75066e-58	PT_VCAM1	SLC22A7
112	7.0209e-60	1.44971	0.98	0.632	1.69485e-55	PT_VCAM1	LRP2
113	1.37861e-56	1.37532	0.571	0.164	3.32796e-52	PT_VCAM1	CYR61
114	9.09869e-56	1.3639	1	0.994	2.19642e-51	PT_VCAM1	MALAT1
115	2.09219e-47	1.43501	0.768	0.384	5.05054e-43	PT_VCAM1	RUFY3
116	8.18449e-47	1.59841	0.813	0.381	1.97574e-42	PT_VCAM1	ITGB8
117	2.61243e-46	1.69365	0.887	0.505	6.30642e-42	PT_VCAM1	SLC5A12
118	6.67528e-36	1.38243	0.857	0.493	1.61141e-31	PT_VCAM1	TPM1
119	3.68048e-18	1.37063	0.847	0.696	8.88468e-14	PT_VCAM1	FOSB
120	5.64037e-18	1.36534	0.852	0.614	1.36158e-13	PT_VCAM1	CLU
121	3.8309e-93	2.70519	0.858	0.174	9.24779e-89	IC1	SPINK1
122	4.30107e-82	1.99036	0.877	0.213	1.03828e-77	IC1	SLC4A1
123	5.37706e-82	2.1478	0.849	0.192	1.29802e-77	IC1	RHCG
124	9.81254e-71	1.89756	0.83	0.204	2.36875e-66	IC1	ATP6V0D2
125	2.89714e-70	1.68373	0.792	0.183	6.9937e-66	IC1	ATP6V1G3
126	7.31847e-63	2.03955	0.84	0.232	1.76668e-58	IC1	TMEM213
127	5.35159e-51	2.38309	1	0.945	1.29187e-46	IC1	MTRNR2L2
128	5.79546e-50	2.37313	1	0.904	1.39902e-45	IC1	MTRNR2L8
129	1.25109e-49	2.50469	0.981	0.717	3.02014e-45	IC1	MTRNR2L9
130	2.32287e-44	1.80524	0.906	0.379	5.60741e-40	IC1	MAL
131	3.41075e-41	2.05726	0.943	0.608	8.23354e-37	IC1	MTRNR2L1
132	1.74761e-38	1.97215	0.84	0.452	4.21874e-34	IC1	MTRNR2L10
133	2.14978e-36	2.23047	0.887	0.431	5.18957e-32	IC1	IGFBP5
134	5.74705e-33	3.07635	0.887	0.617	1.38734e-28	IC1	OPHN1
135	1.07308e-31	1.97994	0.745	0.373	2.59041e-27	IC1	ZNF585B
136	4.92916e-28	2.53293	0.896	0.731	1.1899e-23	IC1	LPP
137	9.4504e-27	1.8542	0.538	0.183	2.28133e-22	IC1	CALB1
138	1.59799e-25	1.86426	0.925	0.746	3.85754e-21	IC1	CCL5
139	2.0396e-24	2.07279	0.651	0.33	4.9236e-20	IC1	SLC9A4
140	7.92961e-22	2.94055	0.726	0.493	1.91421e-17	IC1	L2HGDH
141	2.65991e-21	2.13997	0.783	0.555	6.42103e-17	IC1	ABCC9
142	4.71807e-19	2.08418	0.774	0.599	1.13894e-14	IC1	MAB21L3
143	1.9698e-18	2.54105	0.906	0.803	4.75509e-14	IC1	UGDH-AS1
144	2.76139e-17	2.85627	0.651	0.395	6.66601e-13	IC1	INMT
145	4.3618e-14	1.71663	0.792	0.673	1.05294e-09	IC1	SHISA9
146	1.45838e-13	1.76796	0.264	0.079	3.52052e-09	IC1	LINC00485
147	4.00965e-13	2.0701	0.368	0.149	9.67931e-09	IC1	MGC27345
148	1.67004e-09	2.50618	0.708	0.627	4.03148e-05	IC1	LOC102724699
149	7.13319e-07	1.92731	0.66	0.551	0.0172195	IC1	LOC729348
150	2.76325e-05	2.1943	0.66	0.65	0.667048	IC1	FOXK1
151	5.64669e-137	2.33046	0.953	0.083	1.36311e-132	IC2	LINC01187
152	1.08532e-110	2.9451	1	0.122	2.61997e-106	IC2	SLC4A9
153	2.29837e-89	2.44124	0.984	0.152	5.54827e-85	IC2	FOXI1
154	8.07492e-87	3.02084	1	0.179	1.94929e-82	IC2	ATP6V0A4
155	4.11833e-84	3.73416	1	0.187	9.94166e-80	IC2	ATP6V1G3
156	3.71732e-79	2.59498	0.859	0.121	8.97362e-75	IC2	AQP6
157	2.06057e-78	3.41541	1	0.209	4.97423e-74	IC2	ATP6V0D2
158	3.49956e-77	2.60352	1	0.2	8.44794e-73	IC2	SCIN
159	4.29077e-77	2.48596	0.984	0.183	1.03579e-72	IC2	MAGI1
160	4.82058e-75	3.47055	1	0.221	1.16369e-70	IC2	ATP6V1B1
161	1.86316e-72	2.82957	0.969	0.196	4.49766e-68	IC2	MUC20
162	4.12897e-72	4.21918	1	0.237	9.96732e-68	IC2	TMEM213
163	1.07612e-68	4.04413	0.891	0.159	2.59775e-64	IC2	SLC26A7
164	6.64494e-68	2.7732	1	0.223	1.60409e-63	IC2	PTGER3
165	1.48821e-59	2.7332	0.984	0.26	3.59255e-55	IC2	DSG2
166	1.02104e-57	2.27816	1	0.291	2.46478e-53	IC2	CLCNKB
167	7.82409e-56	3.35844	0.891	0.199	1.88874e-51	IC2	RHCG
168	4.71368e-53	4.04628	0.891	0.221	1.13788e-48	IC2	SLC4A1
169	2.14917e-49	2.99359	1	0.383	5.1881e-45	IC2	MAL
170	2.3646e-46	2.60519	0.891	0.228	5.70815e-42	IC2	SLIT2
171	1.24115e-45	2.34358	0.984	0.366	2.99614e-41	IC2	ARHGAP18
172	3.30312e-42	3.38265	0.859	0.247	7.97374e-38	IC2	ADGRF5
173	5.11491e-42	2.94061	1	0.503	1.23474e-37	IC2	CD9
174	5.42283e-42	2.74942	1	0.631	1.30907e-37	IC2	ATP6AP2
175	2.5045e-41	2.54672	1	0.501	6.04586e-37	IC2	CKB
176	4.17933e-40	2.74302	1	0.515	1.00889e-35	IC2	CA12
177	4.36017e-40	2.54538	1	0.628	1.05255e-35	IC2	LGALS3
178	1.85129e-27	3.61186	0.656	0.186	4.46901e-23	IC2	SPINK1
179	7.6597e-25	2.50814	1	0.549	1.84905e-20	IC2	DEFB1
180	5.15425e-12	2.97001	0.656	0.268	1.24424e-07	IC2	KRT7
181	1.0169e-158	1.90068	0.835	0.066	2.45479e-154	LOH	TFAP2B
182	4.5178e-104	2.20496	0.956	0.167	1.0906e-99	LOH	KCNJ1
183	1.10864e-84	2.25069	0.703	0.094	2.67626e-80	LOH	CLDN16
184	6.80775e-82	1.98994	0.736	0.112	1.64339e-77	LOH	EGF
185	5.00862e-79	4.52351	0.945	0.25	1.20908e-74	LOH	SLC12A1
186	1.41889e-77	2.38529	0.802	0.14	3.42521e-73	LOH	SFRP1
187	1.12596e-71	4.02844	0.945	0.277	2.71807e-67	LOH	KNG1
188	3.23084e-63	2.5231	1	0.379	7.79924e-59	LOH	MAL
189	4.29734e-62	2.0974	0.945	0.294	1.03738e-57	LOH	MUC1
190	5.4262e-62	1.9204	0.945	0.286	1.30988e-57	LOH	GSTM3
191	7.34438e-62	1.85942	0.945	0.287	1.77293e-57	LOH	CLCNKB
192	3.10344e-61	1.77839	0.945	0.274	7.4917e-57	LOH	SLC5A3
193	1.32358e-60	1.84159	0.736	0.156	3.19511e-56	LOH	PLAU
194	1.40291e-56	5.05734	0.956	0.375	3.38661e-52	LOH	UMOD
195	2.20097e-53	2.37624	0.813	0.22	5.31314e-49	LOH	CLDN10
196	2.25034e-52	2.3524	1	0.539	5.43233e-48	LOH	ATP1A1
197	2.12912e-47	3.18455	1	0.545	5.13969e-43	LOH	DEFB1
198	1.66857e-45	1.84324	1	0.597	4.02794e-41	LOH	CD24
199	1.74376e-42	1.78987	1	0.553	4.20944e-38	LOH	IGFBP7
200	1.40626e-41	1.98376	0.703	0.181	3.39471e-37	LOH	S100A2
201	1.85014e-41	1.80384	0.956	0.492	4.46624e-37	LOH	MRPS6
202	6.64269e-40	2.13401	0.769	0.237	1.60354e-35	LOH	TACSTD2
203	1.38285e-39	1.88573	1	0.617	3.33819e-35	LOH	ATP1B1
204	1.18884e-37	1.7634	0.967	0.498	2.86986e-33	LOH	CKB
205	7.64963e-35	2.49093	0.857	0.365	1.84662e-30	LOH	WFDC2
206	1.32962e-34	1.85621	0.978	0.512	3.20971e-30	LOH	CA12
207	4.97547e-29	2.37771	0.989	0.7	1.20108e-24	LOH	SPP1
208	1.63743e-21	1.99474	0.484	0.143	3.95275e-17	LOH	SLPI
209	2.89875e-19	2.52557	0.714	0.308	6.99759e-15	LOH	TMEM52B
210	7.92996e-18	1.91463	0.538	0.192	1.91429e-13	LOH	MMP7
211	9.82646e-118	2.2405	0.765	0.072	2.37211e-113	PC	SCNN1B
212	1.82889e-101	2.53793	0.802	0.097	4.41494e-97	PC	SCNN1G
213	2.64446e-91	2.11964	0.889	0.14	6.38372e-87	PC	CLDN8
214	2.58915e-87	2.86629	0.975	0.203	6.2502e-83	PC	KRT19
215	3.60332e-82	2.11057	0.852	0.137	8.69842e-78	PC	GATA3
216	4.74501e-81	2.34472	0.815	0.127	1.14545e-76	PC	HMGCS2
217	1.72476e-75	2.24679	0.58	0.062	4.16357e-71	PC	STC1
218	7.8491e-74	2.9534	0.963	0.234	1.89477e-69	PC	TACSTD2
219	2.84388e-61	2.53911	0.963	0.295	6.86513e-57	PC	MUC1
220	4.25926e-61	2.35726	0.963	0.302	1.02819e-56	PC	COBLL1
221	3.84832e-60	3.69536	0.975	0.364	9.28985e-56	PC	WFDC2
222	4.01385e-59	2.91663	1	0.38	9.68943e-55	PC	MAL
223	8.02882e-56	2.38137	0.926	0.289	1.93816e-51	PC	GSTM3
224	1.01707e-53	3.0274	0.988	0.466	2.4552e-49	PC	EPCAM
225	2.83458e-49	2.58368	1	0.559	6.84267e-45	PC	CDH16
226	2.26213e-48	3.33727	0.975	0.457	5.46078e-44	PC	HSD11B2
227	6.73553e-48	2.72498	1	0.555	1.62596e-43	PC	IGFBP7
228	3.29891e-45	4.69525	0.84	0.27	7.96356e-41	PC	AQP2
229	7.78376e-45	4.00102	0.741	0.199	1.879e-40	PC	FXYD4
230	1.04254e-44	2.55506	0.988	0.619	2.51669e-40	PC	CLU
231	3.8175e-43	2.4225	1	0.618	9.21543e-39	PC	ATP1B1
232	8.15054e-41	2.51775	0.802	0.257	1.96754e-36	PC	AQP3
233	2.37299e-40	2.28968	0.963	0.437	5.7284e-36	PC	RALBP1
234	5.23252e-40	3.58917	0.704	0.182	1.26313e-35	PC	CALB1
235	1.02802e-37	2.5781	1	0.546	2.48164e-33	PC	DEFB1
236	1.73321e-30	2.49544	0.642	0.183	4.18398e-26	PC	LOC100130691
237	3.02416e-25	2.34677	0.642	0.191	7.30033e-21	PC	MMP7
238	7.14407e-19	2.19875	0.481	0.144	1.72458e-14	PC	SLPI
239	1.66855e-16	2.74073	0.667	0.311	4.02787e-12	PC	TMEM52B
240	1.99615e-11	2.06558	0.605	0.286	4.81872e-07	PC	KNG1
241	7.05427e-200	2.38953	0.623	0.062	1.7029e-195	T	CD3G
242	4.40935e-197	2.6422	0.742	0.108	1.06442e-192	T	CD2
243	2.07829e-192	2.95096	0.846	0.175	5.017e-188	T	PTPRCAP
244	3.27605e-183	3.02721	0.792	0.149	7.90838e-179	T	CD3D
245	1.11099e-164	3.05159	0.704	0.121	2.68194e-160	T	GZMA
246	5.4954e-136	2.74344	0.742	0.176	1.32659e-131	T	CD69
247	9.46225e-135	2.93779	0.592	0.098	2.28419e-130	T	CST7
248	1.4266e-132	2.10346	0.804	0.217	3.4438e-128	T	IL2RG
249	7.9268e-119	1.97044	1	0.932	1.91353e-114	T	TMSB4X
250	1.73847e-114	2.58223	0.496	0.075	4.19667e-110	T	PRF1
251	1.26129e-113	2.56486	0.927	0.44	3.04475e-109	T	IFITM1
252	2.28363e-108	2.50014	0.931	0.47	5.51269e-104	T	CD52
253	1.63328e-105	1.9116	0.7	0.188	3.94275e-101	T	ARL4C
254	9.85686e-105	2.37721	0.877	0.382	2.37944e-100	T	HCST
255	1.86636e-100	2.06046	0.592	0.133	4.5054e-96	T	ITM2A
256	4.84184e-97	2.86692	0.562	0.125	1.16882e-92	T	IL7R
257	6.38973e-95	2.76275	0.462	0.079	1.54248e-90	T	GZMH
258	1.85944e-91	2.50656	0.488	0.094	4.4887e-87	T	KLRB1
259	2.31522e-90	2.97229	0.981	0.734	5.58893e-86	T	CCL5
260	5.77511e-90	2.64086	0.865	0.432	1.39411e-85	T	CXCR4
261	6.87252e-83	2.06536	0.935	0.649	1.65903e-78	T	IL32
262	6.82717e-80	3.92932	0.658	0.224	1.64808e-75	T	NKG7
263	1.63233e-70	1.9272	0.9	0.575	3.94043e-66	T	CRIP1
264	1.42275e-69	2.15028	0.373	0.068	3.43451e-65	T	GZMK
265	4.37936e-49	3.84444	0.496	0.17	1.05718e-44	T	GNLY
266	1.18142e-42	2.0315	0.523	0.216	2.85195e-38	T	LTB
267	1.06311e-41	2.24056	0.8	0.485	2.56635e-37	T	CCL4
268	8.46812e-38	2.73374	0.35	0.106	2.0442e-33	T	GZMB
269	1.58508e-37	2.2993	0.538	0.247	3.82637e-33	T	CREM
270	4.05734e-08	2.01684	0.142	0.057	0.000979442	T	TPSB2
271	4.72e-123	2.00977	0.625	0.072	1.13941e-118	Endo	SLCO2A1
272	1.3149e-118	1.98277	0.604	0.068	3.17416e-114	Endo	LDB2
273	1.54967e-117	2.51564	0.757	0.124	3.74091e-113	Endo	FLT1
274	7.10688e-117	3.43376	0.812	0.15	1.7156e-112	Endo	EMCN
275	1.45054e-115	2.30658	0.799	0.142	3.50161e-111	Endo	TM4SF1
276	5.33258e-110	2.75185	0.667	0.096	1.28729e-105	Endo	PLAT
277	1.73443e-104	3.4612	0.938	0.277	4.18692e-100	Endo	IFI27
278	8.15346e-103	2.03818	0.549	0.066	1.96825e-98	Endo	KDR
279	1.1745e-101	2.83679	0.847	0.205	2.83524e-97	Endo	ENG
280	9.04677e-101	3.17451	0.965	0.308	2.18389e-96	Endo	RNASE1
281	6.51936e-98	2.54656	0.701	0.129	1.57377e-93	Endo	RAMP2
282	1.8594e-93	2.12661	0.625	0.102	4.48858e-89	Endo	PTPRB
283	4.41654e-93	2.29352	0.597	0.089	1.06615e-88	Endo	RAMP3
284	5.6616e-90	3.90208	0.986	0.422	1.36671e-85	Endo	IGFBP5
285	1.39382e-88	2.12658	0.708	0.141	3.36467e-84	Endo	SLC9A3R2
286	3.5514e-86	2.56218	0.576	0.09	8.57308e-82	Endo	CRHBP
287	1.59684e-84	2.92174	0.896	0.282	3.85476e-80	Endo	MGP
288	3.46949e-82	2.61648	0.896	0.31	8.37535e-78	Endo	GNG11
289	1.38714e-79	2.68584	0.882	0.295	3.34855e-75	Endo	TIMP3
290	2.02678e-73	2.07467	0.722	0.178	4.89265e-69	Endo	A2M
291	1.1789e-72	2.48009	0.882	0.326	2.84587e-68	Endo	ID1
292	5.41575e-69	2.1654	0.792	0.246	1.30736e-64	Endo	ID3
293	1.42838e-68	2.57842	0.889	0.385	3.44811e-64	Endo	SPARC
294	1.60553e-64	2.08191	0.812	0.27	3.87575e-60	Endo	CRIP2
295	4.36707e-63	2.42205	0.528	0.103	1.05421e-58	Endo	DNASE1L3
296	3.74299e-55	2.29546	0.819	0.37	9.03558e-51	Endo	EPAS1
297	5.18854e-54	2.74363	0.812	0.351	1.25251e-49	Endo	PPAP2B
298	9.45184e-52	1.97405	0.986	0.79	2.28167e-47	Endo	IFITM3
299	5.7892e-48	1.98709	0.347	0.054	1.39751e-43	Endo	SOST
300	4.50154e-36	2.22415	0.708	0.358	1.08667e-31	Endo	TGFBR2
301	5.92619e-142	4.17006	0.936	0.137	1.43058e-137	Neu	FCGR3B
302	2.57575e-136	3.86521	0.789	0.088	6.21786e-132	Neu	CXCR2
303	2.5599e-85	3.4726	1	0.311	6.1796e-81	Neu	S100A8
304	4.55321e-84	2.90332	0.505	0.053	1.09914e-79	Neu	CXCR1
305	1.83854e-83	3.55815	0.982	0.302	4.43823e-79	Neu	CSF3R
306	9.20732e-80	3.20273	0.661	0.107	2.22265e-75	Neu	PROK2
307	9.55406e-80	3.63305	0.991	0.342	2.30635e-75	Neu	MNDA
308	1.30239e-79	2.87292	0.514	0.059	3.14398e-75	Neu	CMTM2
309	3.9645e-73	3.24671	1	0.412	9.5703e-69	Neu	S100A9
310	1.65061e-70	4.34974	1	0.684	3.98456e-66	Neu	IFITM2
311	7.39476e-68	3.79514	0.78	0.201	1.78509e-63	Neu	BASP1
312	6.29856e-65	3.25267	0.679	0.14	1.52047e-60	Neu	FFAR2
313	2.01799e-63	3.57445	0.982	0.549	4.87142e-59	Neu	NAMPT
314	4.55965e-62	2.88375	0.844	0.242	1.1007e-57	Neu	FPR1
315	8.3928e-59	3.04565	0.982	0.523	2.02602e-54	Neu	RGS2
316	2.7644e-58	2.8654	0.872	0.275	6.67327e-54	Neu	SELL
317	6.32935e-55	2.94915	0.899	0.345	1.5279e-50	Neu	FAM65B
318	4.52668e-53	3.19325	0.982	0.496	1.09274e-48	Neu	CXCL8
319	4.27632e-47	2.74549	0.963	0.719	1.0323e-42	Neu	LITAF
320	1.25825e-46	2.76713	0.459	0.082	3.03743e-42	Neu	IL1R2
321	9.98766e-46	3.43504	0.761	0.287	2.41102e-41	Neu	SLC25A37
322	5.93953e-44	3.5911	0.862	0.493	1.4338e-39	Neu	G0S2
323	2.29307e-42	2.97305	0.844	0.403	5.53546e-38	Neu	SMCHD1
324	9.25141e-42	2.86711	0.578	0.149	2.23329e-37	Neu	TMEM154
325	2.4369e-37	2.76488	0.642	0.213	5.88268e-33	Neu	FAM129A
326	7.1759e-36	2.841	0.725	0.281	1.73226e-31	Neu	PTGS2
327	3.02503e-33	2.85327	0.248	0.03	7.30243e-29	Neu	PRL
328	8.62054e-33	3.3189	0.642	0.256	2.081e-28	Neu	IFIT3
329	7.9056e-32	2.82237	0.606	0.2	1.90841e-27	Neu	IL1RN
330	2.57278e-16	2.85026	0.587	0.321	6.2107e-12	Neu	ISG15
331	0	4.22798	0.963	0.155	0	Mono1	VCAN
332	0	4.20395	0.997	0.458	0	Mono1	LYZ
333	0	3.37053	0.992	0.314	0	Mono1	S100A9
334	0	3.09027	0.976	0.2	0	Mono1	S100A8
335	0	3.02599	0.997	0.394	0	Mono1	CTSS
336	0	2.92828	0.959	0.151	0	Mono1	FCN1
337	0	2.85335	0.979	0.263	0	Mono1	CYBB
338	0	2.66789	0.95	0.24	0	Mono1	CD14
339	0	2.6505	0.969	0.264	0	Mono1	TYMP
340	0	2.63048	0.982	0.314	0	Mono1	TNFAIP2
341	0	2.57886	0.976	0.218	0	Mono1	FGR
342	0	2.41902	0.903	0.136	0	Mono1	CD36
343	0	2.2352	0.891	0.169	0	Mono1	POU2F2
344	0	2.16588	0.903	0.154	0	Mono1	SLC11A1
345	0	2.15049	0.875	0.153	0	Mono1	CSTA
346	0	2.1462	0.787	0.058	0	Mono1	S100A12
347	6.73042e-308	2.53003	0.994	0.378	1.62472e-303	Mono1	ITGB2
348	2.19122e-287	3.03778	1	0.713	5.2896e-283	Mono1	NFKBIA
349	3.13854e-285	2.11683	0.927	0.245	7.57644e-281	Mono1	PTPRE
350	6.61373e-285	2.27791	0.875	0.202	1.59655e-280	Mono1	LINC00936
351	3.08382e-263	2.40754	0.976	0.416	7.44434e-259	Mono1	NFKBIZ
352	6.16938e-261	2.1347	0.917	0.267	1.48929e-256	Mono1	MAFB
353	3.651e-260	2.31051	0.948	0.342	8.81351e-256	Mono1	CD44
354	7.10382e-241	2.25419	0.95	0.393	1.71486e-236	Mono1	DUSP6
355	1.60161e-224	2.16267	0.992	0.73	3.8663e-220	Mono1	VIM
356	2.29774e-215	2.31527	0.87	0.278	5.54675e-211	Mono1	TNF
357	3.24899e-212	2.61485	0.904	0.355	7.84305e-208	Mono1	CCL3
358	5.87127e-193	3.13143	0.87	0.379	1.41733e-188	Mono1	IL1B
359	8.22845e-185	2.3295	0.849	0.334	1.98635e-180	Mono1	TNFAIP3
360	4.57049e-25	2.21666	0.107	0.022	1.10332e-20	Mono1	PRL
361	9.22024e-151	2.38994	0.906	0.151	2.22577e-146	Mono2	LINC01272
362	8.38998e-127	3.37496	0.973	0.263	2.02534e-122	Mono2	FCGR3A
363	5.34273e-125	1.9533	0.832	0.139	1.28974e-120	Mono2	LILRB1
364	3.03976e-114	2.28589	0.993	0.262	7.33799e-110	Mono2	LILRB2
365	5.00548e-114	1.8551	0.557	0.061	1.20832e-109	Mono2	LOC200772
366	6.36589e-107	2.79472	0.953	0.277	1.53673e-102	Mono2	MS4A7
367	1.50712e-105	2.32718	0.96	0.289	3.63818e-101	Mono2	TCF7L2
368	2.23121e-101	2.91836	1	0.384	5.38614e-97	Mono2	LST1
369	5.62625e-95	2.1487	0.953	0.263	1.35818e-90	Mono2	POU2F2
370	1.05241e-93	2.25964	0.913	0.263	2.54051e-89	Mono2	CSF1R
371	7.7366e-92	2.10352	0.98	0.331	1.86762e-87	Mono2	LYN
372	8.2172e-92	1.79441	0.846	0.206	1.98363e-87	Mono2	FAM26F
373	1.11449e-90	1.8191	0.946	0.263	2.69039e-86	Mono2	HCK
374	3.77737e-85	2.1998	0.993	0.367	9.11857e-81	Mono2	TNFRSF1B
375	2.14631e-84	2.56788	1	0.506	5.18118e-80	Mono2	AIF1
376	4.3456e-83	1.97572	0.946	0.321	1.04903e-78	Mono2	ITGAL
377	4.68256e-73	1.85343	0.94	0.347	1.13037e-68	Mono2	ADGRE5
378	8.72348e-73	2.32672	0.987	0.556	2.10585e-68	Mono2	IFI30
379	6.84813e-67	1.96216	1	0.972	1.65314e-62	Mono2	SAT1
380	3.42052e-65	2.06415	0.993	0.768	8.25713e-61	Mono2	NAP1L1
381	3.60129e-65	2.0698	0.946	0.497	8.69351e-61	Mono2	WARS
382	4.13713e-65	1.83555	1	0.475	9.98704e-61	Mono2	CTSS
383	6.4505e-65	2.23675	0.98	0.538	1.55715e-60	Mono2	FCER1G
384	1.65166e-62	1.81668	0.812	0.297	3.9871e-58	Mono2	MTSS1
385	2.7702e-62	1.81663	1	0.53	6.68726e-58	Mono2	TYROBP
386	8.76452e-60	1.79883	0.953	0.483	2.11576e-55	Mono2	CD52
387	4.73387e-54	2.00909	0.94	0.488	1.14276e-49	Mono2	TIMP1
388	5.90348e-47	1.97857	0.799	0.361	1.4251e-42	Mono2	CDKN1C
389	1.02306e-40	1.93297	0.832	0.453	2.46967e-36	Mono2	NR4A1
390	1.51611e-39	1.8178	0.819	0.36	3.6599e-35	Mono2	TNF
391	2.26373e-194	1.85356	0.594	0.036	5.46465e-190	Mac	VSIG4
392	4.01404e-137	2.06246	0.655	0.079	9.68989e-133	Mac	C1QC
393	2.33798e-135	1.91362	0.697	0.094	5.64389e-131	Mac	FCGR2B
394	2.77579e-114	2.99601	0.855	0.221	6.70075e-110	Mac	HLA-DQA1
395	3.17756e-114	3.19975	0.733	0.136	7.67063e-110	Mac	C1QB
396	2.35949e-108	2.05324	0.83	0.191	5.69582e-104	Mac	RNASE6
397	2.86547e-107	2.97036	0.976	0.406	6.91726e-103	Mac	HLA-DQB1
398	1.09712e-105	2.55155	0.661	0.112	2.64846e-101	Mac	FCER1A
399	2.20247e-101	3.05044	1	0.948	5.31677e-97	Mac	CD74
400	1.16784e-99	3.39377	1	0.855	2.81917e-95	Mac	HLA-DRA
401	2.58715e-99	3.44446	1	0.599	6.24539e-95	Mac	HLA-DPB1
402	1.31607e-98	3.42729	0.994	0.504	3.17699e-94	Mac	HLA-DPA1
403	7.01797e-94	2.0032	0.964	0.376	1.69414e-89	Mac	HLA-DMB
404	4.25272e-92	2.51004	0.927	0.331	1.02661e-87	Mac	MS4A6A
405	9.52352e-91	3.64464	0.836	0.261	2.29898e-86	Mac	RGS1
406	3.5227e-90	3.30328	0.758	0.196	8.50381e-86	Mac	C1QA
407	1.82589e-89	2.00402	0.97	0.446	4.4077e-85	Mac	HLA-DMA
408	3.30121e-86	3.18948	0.994	0.683	7.96912e-82	Mac	HLA-DRB1
409	2.03297e-83	2.35186	1	0.921	4.90759e-79	Mac	CST3
410	1.59064e-68	1.93389	0.655	0.169	3.83981e-64	Mac	CD163
411	6.09403e-67	1.90805	0.976	0.536	1.4711e-62	Mac	FCER1G
412	2.30309e-66	2.16686	1	0.876	5.55966e-62	Mac	GPX1
413	2.72863e-60	2.2355	0.885	0.373	6.58692e-56	Mac	NR4A2
414	7.72262e-56	2.01232	0.97	0.516	1.86424e-51	Mac	RGS2
415	1.51586e-47	1.89226	0.933	0.63	3.65927e-43	Mac	HERPUD1
416	3.70882e-47	2.18925	0.479	0.118	8.9531e-43	Mac	APOC1
417	1.43658e-41	3.11175	0.685	0.34	3.4679e-37	Mac	HLA-DRB5
418	7.56957e-35	2.38372	0.927	0.753	1.82729e-30	Mac	HSPA1A
419	4.2659e-18	1.94226	0.63	0.32	1.02979e-13	Mac	RNASE1
420	4.06908e-07	2.25337	0.315	0.183	0.00982275	Mac	CCL2

## Sheet: Supplemental table S2
Supplemental table S2: The Top 30 DGEs of cell types in mouse IgAN scRNA-seq data using smart-seq2 platform
	p_val	avg_log2FC	pct.1	pct.2	p_val_adj	cluster	gene
1	5.63348e-101	2.28036	0.671	0.058	2.62053e-96	MCs	Tenm2
2	7.99734e-96	2.93753	0.895	0.134	3.72012e-91	MCs	Loxl1
3	1.75481e-91	2.51812	0.737	0.084	8.16286e-87	MCs	Stc2
4	1.8392e-91	2.10476	0.618	0.054	8.55541e-87	MCs	Olfml2a
5	1.08094e-82	3.31564	0.829	0.133	5.02819e-78	MCs	Dkk3
6	6.88411e-74	2.74092	0.829	0.148	3.20228e-69	MCs	Lbp
7	3.02783e-72	3.67672	0.803	0.144	1.40846e-67	MCs	Col6a2
8	7.57371e-71	3.18863	0.724	0.112	3.52306e-66	MCs	Col6a1
9	2.56743e-68	3.87239	0.987	0.309	1.19429e-63	MCs	Cpe
10	5.95986e-66	2.25704	0.776	0.14	2.77235e-61	MCs	Cdh11
11	2.94568e-64	3.04522	0.934	0.249	1.37024e-59	MCs	Pax8
12	3.29876e-58	2.81946	0.855	0.212	1.53448e-53	MCs	Ncam1
13	8.2146e-55	3.74317	0.947	0.362	3.82119e-50	MCs	Cldn1
14	3.98116e-53	2.28384	0.566	0.084	1.85192e-48	MCs	Igfbp2
15	2.20311e-51	4.22445	0.921	0.347	1.02482e-46	MCs	Cxcl12
16	2.05591e-44	2.20472	0.961	0.418	9.56348e-40	MCs	Wt1
17	5.60526e-42	1.94384	0.421	0.055	2.6074e-37	MCs	Tmem100
18	6.21845e-40	3.09454	0.882	0.369	2.89264e-35	MCs	Mgp
19	2.72252e-37	2.3256	0.816	0.302	1.26644e-32	MCs	Nrip2
20	1.03363e-35	2.74051	0.829	0.352	4.80816e-31	MCs	Tagln
21	1.50805e-34	2.56267	0.934	0.486	7.01498e-30	MCs	Serping1
22	2.43767e-34	2.38136	0.908	0.482	1.13393e-29	MCs	Pdgfrb
23	3.81559e-32	1.98682	0.592	0.154	1.7749e-27	MCs	Map1b
24	1.82422e-28	2.10103	0.974	0.849	8.48574e-24	MCs	Dag1
25	2.51741e-26	2.80425	0.842	0.526	1.17102e-21	MCs	Pmp22
26	1.43786e-24	2.10526	0.513	0.142	6.68851e-20	MCs	Ccdc3
27	1.05107e-23	2.02855	0.776	0.386	4.88926e-19	MCs	Sod3
28	1.2035e-22	1.96921	0.513	0.152	5.59833e-18	MCs	Rasl11b
29	3.81834e-22	1.90231	0.684	0.28	1.77617e-17	MCs	Des
30	4.2472e-08	1.91258	0.645	0.456	0.00197567	MCs	Acta2
31	3.5475e-173	3.32256	0.921	0.191	1.65019e-168	Podocyte	Tdrd5
32	1.09356e-150	3.99546	0.99	0.325	5.08691e-146	Podocyte	Nphs1
33	1.25322e-150	3.84676	0.99	0.341	5.82962e-146	Podocyte	Shisa3
34	3.64645e-140	4.08427	0.99	0.383	1.69622e-135	Podocyte	Myom2
35	2.15976e-138	3.63211	0.958	0.339	1.00465e-133	Podocyte	Rab3b
36	1.14231e-137	3.71048	0.969	0.337	5.31366e-133	Podocyte	Thsd7a
37	2.25169e-136	3.83458	0.984	0.39	1.04742e-131	Podocyte	Clic3
38	6.48644e-129	3.74279	0.911	0.29	3.0173e-124	Podocyte	Crb2
39	6.58438e-129	4.47973	0.995	0.494	3.06285e-124	Podocyte	Col4a3
40	2.61009e-128	4.17472	1	0.508	1.21413e-123	Podocyte	Ptpro
41	1.99334e-127	3.26795	0.916	0.3	9.27243e-123	Podocyte	Aplp1
42	1.22449e-125	4.2285	0.99	0.481	5.69598e-121	Podocyte	Col4a4
43	3.11596e-125	4.55181	0.995	0.551	1.44945e-120	Podocyte	Synpo
44	6.82075e-124	3.28313	0.942	0.341	3.17281e-119	Podocyte	Mgat5
45	5.92341e-122	5.89913	1	0.684	2.75539e-117	Podocyte	Nphs2
46	3.46033e-121	3.30839	0.99	0.478	1.60964e-116	Podocyte	Arhgap24
47	1.64716e-120	4.94851	0.979	0.524	7.66208e-116	Podocyte	Rhpn1
48	3.66215e-120	4.7223	1	0.642	1.70352e-115	Podocyte	Cdkn1c
49	5.95134e-120	4.27556	0.984	0.544	2.76838e-115	Podocyte	Enpep
50	8.19443e-120	3.81915	0.969	0.473	3.8118e-115	Podocyte	Dpp4
51	1.13752e-118	3.7719	0.995	0.527	5.29138e-114	Podocyte	C1qtnf1
52	2.89625e-117	3.71162	0.984	0.528	1.34725e-112	Podocyte	Npnt
53	3.40514e-116	3.80958	1	0.803	1.58397e-111	Podocyte	Sdc4
54	3.40611e-116	3.2526	0.937	0.374	1.58442e-111	Podocyte	Mafb
55	1.3485e-115	3.34692	1	0.917	6.27283e-111	Podocyte	Podxl
56	2.2847e-115	3.25715	0.995	0.536	1.06277e-110	Podocyte	Htra1
57	7.53248e-115	3.58422	0.969	0.464	3.50388e-110	Podocyte	Angptl2
58	2.66464e-113	3.09555	0.916	0.348	1.23951e-108	Podocyte	P3h2
59	4.98207e-112	3.14347	0.932	0.399	2.31751e-107	Podocyte	Wt1
60	2.3172e-106	3.19974	0.984	0.566	1.07789e-101	Podocyte	Aif1l
61	2.07104e-71	4.13566	0.927	0.109	9.63386e-67	Pericyte	Rgs5
62	1.73789e-70	3.39733	0.707	0.057	8.08412e-66	Pericyte	Myh11
63	1.01534e-64	2.76398	0.683	0.057	4.72307e-60	Pericyte	Rergl
64	3.43755e-62	3.23707	0.805	0.089	1.59904e-57	Pericyte	Map3k7cl
65	1.94612e-61	3.08361	0.927	0.131	9.05276e-57	Pericyte	Ndufa4l2
66	4.29892e-54	2.82385	0.585	0.05	1.99973e-49	Pericyte	Myocd
67	9.87588e-53	3.21163	0.78	0.101	4.59396e-48	Pericyte	Rgs4
68	1.12406e-49	2.75365	0.756	0.099	5.22881e-45	Pericyte	Heyl
69	1.81865e-46	2.9872	0.756	0.107	8.45984e-42	Pericyte	Ednra
70	3.43114e-45	2.69104	0.634	0.071	1.59606e-40	Pericyte	Slit3
71	5.02574e-45	2.69516	0.878	0.159	2.33782e-40	Pericyte	Ano1
72	1.2389e-44	2.81029	0.561	0.056	5.76299e-40	Pericyte	Adora1
73	9.74067e-42	3.97254	1	0.286	4.53107e-37	Pericyte	Tpm2
74	1.9211e-36	3.5267	0.634	0.094	8.93637e-32	Pericyte	Akr1b7
75	9.59349e-36	3.20462	0.805	0.176	4.4626e-31	Pericyte	Mustn1
76	5.68648e-34	3.63257	1	0.388	2.64518e-29	Pericyte	Atp1b2
77	2.73617e-30	2.90111	0.902	0.278	1.27278e-25	Pericyte	Rcan2
78	2.61039e-29	2.89338	0.951	0.348	1.21428e-24	Pericyte	Axl
79	1.97354e-28	2.73988	0.951	0.34	9.18031e-24	Pericyte	Agtr1a
80	2.17781e-28	3.51157	0.927	0.374	1.01305e-23	Pericyte	Mgp
81	1.10179e-27	3.55155	0.976	0.49	5.1252e-23	Pericyte	Serping1
82	2.68844e-27	4.18452	1	0.567	1.25058e-22	Pericyte	Sparcl1
83	1.00979e-26	2.87026	1	0.497	4.69724e-22	Pericyte	Cd248
84	1.84289e-26	4.96656	0.927	0.455	8.57255e-22	Pericyte	Acta2
85	8.79816e-26	3.82319	0.976	0.662	4.09264e-21	Pericyte	Myl9
86	1.49656e-25	3.05955	1	0.617	6.96154e-21	Pericyte	Bgn
87	1.3231e-24	2.85237	0.951	0.418	6.15468e-20	Pericyte	Fhl2
88	1.00316e-23	2.92289	0.829	0.307	4.66638e-19	Pericyte	Nrip2
89	2.7749e-20	3.46481	0.805	0.357	1.2908e-15	Pericyte	Tagln
90	2.57089e-18	4.55058	0.537	0.127	1.1959e-13	Pericyte	Ren1
91	1.06955e-128	3.97599	1	0.314	4.97525e-124	PEC	Itga8
92	1.68083e-127	3.77587	0.993	0.318	7.81874e-123	PEC	Ptn
93	2.37309e-122	2.48798	0.768	0.129	1.10389e-117	PEC	Gprin3
94	3.31406e-118	3.42561	0.974	0.316	1.5416e-113	PEC	Agtr1a
95	3.98361e-114	3.3038	0.914	0.258	1.85305e-109	PEC	S1pr3
96	1.08278e-109	2.90914	0.854	0.209	5.03678e-105	PEC	Gucy1a3
97	9.70097e-104	3.89514	0.98	0.432	4.5126e-99	PEC	Gpc3
98	1.76794e-100	3.51335	0.974	0.39	8.22394e-96	PEC	Gdf10
99	4.49024e-100	4.42356	0.98	0.479	2.08872e-95	PEC	Cd248
100	1.54381e-99	4.85833	1	0.614	7.18133e-95	PEC	Sfrp2
101	9.97898e-99	3.81043	0.98	0.471	4.64192e-94	PEC	Mmp2
102	5.81139e-98	2.67943	0.874	0.256	2.70329e-93	PEC	Rcan2
103	9.77843e-98	4.46703	1	0.657	4.54863e-93	PEC	Serpine2
104	3.11193e-96	4.07704	1	0.602	1.44758e-91	PEC	Bgn
105	9.17454e-94	2.83273	0.94	0.368	4.26772e-89	PEC	Atp1b2
106	2.1884e-91	3.13325	0.947	0.399	1.01798e-86	PEC	Fhl2
107	6.5459e-91	3.34562	0.967	0.469	3.04496e-86	PEC	Sorbs2
108	6.47029e-90	3.23853	1	0.673	3.00978e-85	PEC	Vcl
109	8.97045e-90	3.39058	0.901	0.341	4.17278e-85	PEC	Cp
110	1.0393e-89	3.72762	0.987	0.65	4.83453e-85	PEC	Myl9
111	2.81819e-89	3.91232	1	0.757	1.31094e-84	PEC	Ctgf
112	5.86072e-85	3.033	0.993	0.644	2.72623e-80	PEC	Adamts5
113	6.79142e-85	2.92003	0.841	0.283	3.15917e-80	PEC	Lhfp
114	6.74572e-84	2.84813	0.894	0.338	3.13791e-79	PEC	P2rx1
115	6.96053e-84	2.94472	1	0.898	3.23783e-79	PEC	Mfge8
116	9.80302e-82	3.21431	0.94	0.469	4.56007e-77	PEC	Pdgfrb
117	2.13465e-81	2.96346	0.815	0.263	9.92976e-77	PEC	Des
118	1.06189e-80	2.62549	1	0.991	4.93958e-76	PEC	Igfbp7
119	3.6978e-60	2.68593	0.801	0.343	1.72011e-55	PEC	Thbs1
120	4.49376e-43	2.54038	0.404	0.085	2.09036e-38	PEC	Stab2
121	4.66399e-150	3.68307	0.983	0.288	2.16955e-145	PTC	Tmem27
122	2.06737e-140	4.26636	0.956	0.279	9.61679e-136	PTC	Lrp2
123	6.82222e-139	4.10446	0.983	0.341	3.17349e-134	PTC	Fbp1
124	2.20825e-138	4.19975	0.972	0.328	1.02721e-133	PTC	Keg1
125	1.25996e-130	4.10759	0.967	0.347	5.86095e-126	PTC	Pdzk1
126	1.51234e-128	3.76014	0.894	0.243	7.03496e-124	PTC	Slc4a4
127	1.20812e-124	3.6032	0.878	0.239	5.61981e-120	PTC	Hao2
128	2.91807e-119	5.49888	1	0.59	1.3574e-114	PTC	Aldob
129	3.64753e-119	3.17888	0.922	0.305	1.69672e-114	PTC	Ugt1a6a
130	8.76803e-119	4.89943	0.994	0.497	4.07863e-114	PTC	Miox
131	4.38313e-118	3.19547	0.917	0.307	2.0389e-113	PTC	Ugt1a9
132	8.40975e-117	3.32739	0.917	0.314	3.91196e-112	PTC	Ugt1a10
133	1.27146e-116	3.18228	0.911	0.305	5.91443e-112	PTC	Ugt1a1
134	2.49279e-115	3.989	0.911	0.323	1.15957e-110	PTC	Acsm2
135	1.30611e-114	3.21188	0.783	0.185	6.07562e-110	PTC	Ugt3a2
136	3.11767e-114	4.49104	0.917	0.335	1.45025e-109	PTC	Pck1
137	1.3706e-113	3.52378	0.922	0.334	6.37562e-109	PTC	Ugt1a2
138	2.1113e-113	4.18273	0.917	0.332	9.82115e-109	PTC	Pah
139	1.11159e-112	3.99709	0.883	0.289	5.17078e-108	PTC	Slc27a2
140	2.0475e-112	5.09687	1	0.775	9.52438e-108	PTC	Gpx3
141	6.06148e-112	5.25826	0.978	0.492	2.81962e-107	PTC	Slc34a1
142	1.15079e-108	3.27174	1	0.584	5.35315e-104	PTC	Fxyd2
143	1.16662e-103	3.44543	0.967	0.492	5.42676e-99	PTC	Ass1
144	1.74351e-101	3.59796	0.994	0.838	8.11028e-97	PTC	Ndrg1
145	2.42133e-99	3.24964	0.922	0.383	1.12633e-94	PTC	Acy3
146	3.09834e-95	3.18747	0.706	0.168	1.44126e-90	PTC	Mep1a
147	9.41189e-94	3.24971	0.894	0.364	4.37813e-89	PTC	Sod3
148	1.37408e-90	3.35115	0.733	0.202	6.3918e-86	PTC	Slc22a8
149	5.29728e-75	3.58263	0.956	0.637	2.46413e-70	PTC	Gatm
150	6.59035e-64	3.23586	0.7	0.242	3.06563e-59	PTC	Slc5a2
151	8.12086e-114	3.68861	0.906	0.145	3.77758e-109	TAL	Kng2
152	1.07344e-110	2.86218	0.74	0.081	4.99334e-106	TAL	Clcnka
153	6.19507e-106	3.17371	0.646	0.062	2.88176e-101	TAL	Abca13
154	1.55888e-102	2.95598	0.771	0.104	7.25143e-98	TAL	Epcam
155	5.43468e-94	3.86075	0.927	0.203	2.52805e-89	TAL	Wfdc15b
156	1.93113e-87	4.12097	0.906	0.208	8.98303e-83	TAL	Ppp1r1a
157	1.19415e-85	3.61473	0.698	0.099	5.55481e-81	TAL	Clcnkb
158	5.21941e-85	3.56671	0.74	0.119	2.42791e-80	TAL	Kcnj1
159	1.99492e-83	3.14038	0.688	0.101	9.27979e-79	TAL	Sostdc1
160	8.42139e-77	3.02481	0.656	0.099	3.91738e-72	TAL	Defb1
161	8.21658e-69	4.36919	1	0.502	3.82211e-64	TAL	Atp1b1
162	2.3937e-66	3.28639	0.573	0.082	1.11348e-61	TAL	Tmem52b
163	1.304e-65	3.28016	0.729	0.153	6.06584e-61	TAL	Wnk4
164	2.40236e-65	2.85357	0.531	0.07	1.11751e-60	TAL	Ptger3
165	3.33824e-61	6.23414	0.99	0.513	1.55285e-56	TAL	Umod
166	4.30114e-59	3.81638	0.948	0.414	2.00076e-54	TAL	Cdh16
167	6.81472e-59	3.54166	0.99	0.596	3.17e-54	TAL	Fxyd2
168	1.51062e-58	5.3235	0.938	0.412	7.02695e-54	TAL	Egf
169	1.91875e-58	2.87435	0.531	0.081	8.92546e-54	TAL	Ppp1r1b
170	2.27329e-58	5.04479	0.812	0.24	1.05746e-53	TAL	Slc12a1
171	4.32878e-55	3.45784	1	0.973	2.01362e-50	TAL	Atp1a1
172	1.47763e-54	3.58994	0.969	0.597	6.87351e-50	TAL	Ldhb
173	4.86774e-52	3.6126	0.979	0.612	2.26433e-47	TAL	Spp1
174	1.53346e-45	3.92416	0.771	0.28	7.13318e-41	TAL	Klk1
175	1.78774e-45	3.29912	0.51	0.095	8.31603e-41	TAL	Sfrp1
176	1.38267e-25	3.25068	0.573	0.209	6.43174e-21	TAL	Kl
177	1.43211e-20	3.05284	0.396	0.112	6.66177e-16	TAL	Car15
178	9.20651e-11	3.86249	0.594	0.397	4.28259e-06	TAL	Calb1
179	4.45353e-10	4.36838	0.333	0.143	2.07165e-05	TAL	Slc12a3
180	3.62166e-06	3.02546	0.458	0.338	0.168469	TAL	Clu
181	0	2.56466	0.996	0.943	0	Endo1	Plk2
182	9.7979e-293	1.65774	1	0.999	4.55769e-288	Endo1	Sgk1
183	2.36318e-277	1.96989	0.998	0.923	1.09928e-272	Endo1	Kdr
184	8.51718e-271	2.2621	0.992	0.922	3.96194e-266	Endo1	Socs3
185	7.96201e-270	1.98531	1	0.99	3.70369e-265	Endo1	Ehd3
186	1.80754e-266	1.64378	1	1	8.40812e-262	Endo1	Fos
187	1.33971e-261	1.64355	1	0.999	6.23192e-257	Endo1	Emcn
188	9.40441e-261	1.65838	1	0.996	4.37465e-256	Endo1	Ppap2a
189	1.1968e-254	1.77029	0.998	0.98	5.56713e-250	Endo1	Jun
190	9.25871e-227	1.3304	1	0.999	4.30688e-222	Endo1	Dusp1
191	3.71751e-203	1.39157	1	0.996	1.72927e-198	Endo1	Pecam1
192	5.90938e-202	1.38182	1	0.996	2.74887e-197	Endo1	Eng
193	2.32341e-195	1.35747	1	0.984	1.08078e-190	Endo1	Nrp1
194	1.7949e-187	1.57149	0.999	0.999	8.34936e-183	Endo1	Plat
195	1.85474e-182	1.3954	0.993	0.936	8.62768e-178	Endo1	Igfbp5
196	2.99031e-119	1.45581	0.983	0.935	1.391e-114	Endo1	Atf3
197	1.40474e-118	1.40772	0.917	0.749	6.53443e-114	Endo1	Ednrb
198	2.43291e-112	0.820754	1	1	1.13172e-107	Endo1	Sparc
199	1.70912e-110	1.58848	0.87	0.695	7.95033e-106	Endo1	Dll4
200	2.09929e-110	1.47656	0.913	0.772	9.76525e-106	Endo1	Adamts1
201	1.48422e-107	1.55019	0.997	0.988	6.90414e-103	Endo1	Egr1
202	2.45572e-86	1.25013	0.916	0.781	1.14233e-81	Endo1	Cd36
203	2.84323e-39	1.2475	0.58	0.407	1.32258e-34	Endo1	Aplnr
204	1.11776e-35	1.06256	0.5	0.329	5.1995e-31	Endo1	Sele
205	8.5764e-24	0.690398	0.741	0.614	3.98949e-19	Endo1	Icam1
206	1.96844e-15	0.434957	0.563	0.455	9.15661e-11	Endo1	Aqp1
207	6.30006e-11	0.415383	0.266	0.174	2.9306e-06	Endo1	Ch25h
208	5.25439e-80	1.13741	1	0.997	2.44418e-75	Endo2	Ppap2a
209	2.61053e-76	1.11368	1	0.999	1.21434e-71	Endo2	Emcn
210	4.11713e-50	0.971182	1	0.992	1.91516e-45	Endo2	Ehd3
211	1.17119e-49	0.983427	0.995	0.943	5.44804e-45	Endo2	Kdr
212	3.22632e-46	0.961065	0.997	0.95	1.50079e-41	Endo2	Igfbp5
213	1.0916e-42	0.798106	1	0.997	5.0778e-38	Endo2	Eng
214	1.37756e-37	1.02444	0.917	0.793	6.40798e-33	Endo2	Ednrb
215	2.09621e-36	0.735743	1	0.997	9.75094e-32	Endo2	Pecam1
216	6.64178e-34	0.755384	1	0.988	3.08956e-29	Endo2	Nrp1
217	1.60919e-27	0.6841	1	0.999	7.48548e-23	Endo2	Plat
218	5.80467e-25	0.555407	1	1	2.70016e-20	Endo2	Sparc
219	2.57447e-22	0.490994	1	0.999	1.19757e-17	Endo2	Sgk1
220	1.47319e-18	0.671911	0.65	0.442	6.85285e-14	Endo2	Aplnr
221	1.10999e-17	0.489811	0.299	0.131	5.16336e-13	Endo2	H19
222	1.70659e-05	0.862931	0.596	0.482	0.793854	Endo2	Plvap
223	9.90211e-97	3.06867	0.774	0.27	4.60616e-92	Endo3	Fbln2
224	8.65022e-80	2.60573	0.957	0.732	4.02382e-75	Endo3	Thbd
225	1.1025e-69	3.08448	0.688	0.275	5.12852e-65	Endo3	Fbln5
226	2.25474e-67	1.3582	1	0.998	1.04884e-62	Endo3	Timp3
227	3.48935e-56	1.51875	0.991	0.919	1.62314e-51	Endo3	Vim
228	3.2142e-50	2.19208	0.897	0.689	1.49515e-45	Endo3	8430408G22Rik
229	4.22843e-42	0.99401	1	0.997	1.96694e-37	Endo3	Pecam1
230	3.7684e-40	1.4038	0.957	0.866	1.75295e-35	Endo3	Tinagl1
231	1.75996e-39	2.727	0.645	0.342	8.18682e-35	Endo3	Thbs2
232	5.50476e-34	2.48737	0.466	0.189	2.56065e-29	Endo3	Igfbp3
233	1.92206e-33	2.12339	0.65	0.368	8.94086e-29	Endo3	Edn1
234	8.79665e-29	2.84961	0.59	0.358	4.09194e-24	Endo3	Tspan8
235	1.97707e-25	1.56212	0.752	0.558	9.19673e-21	Endo3	Sparcl1
236	1.64906e-22	0.901174	0.701	0.476	7.67095e-18	Endo3	Sorbs2
237	8.49329e-22	2.15228	0.658	0.482	3.95082e-17	Endo3	Plvap
238	5.28965e-19	0.745979	0.188	0.05	2.46059e-14	Endo3	Gad1
239	4.6486e-18	0.584389	1	0.997	2.16239e-13	Endo3	Eng
240	1.0986e-15	1.71412	0.308	0.139	5.11035e-11	Endo3	Calca
241	6.67287e-15	1.35186	0.791	0.735	3.10402e-10	Endo3	Tgm2
242	1.69482e-14	1.29459	0.35	0.178	7.88378e-10	Endo3	Eps8l2
243	4.05161e-11	0.427187	1	1	1.88469e-06	Endo3	Sparc
244	1.54056e-10	0.967369	0.88	0.846	7.16621e-06	Endo3	Cyr61
245	2.51829e-10	0.5917	0.115	0.034	1.17143e-05	Endo3	Mall
246	2.7678e-10	0.531873	1	1	1.2875e-05	Endo3	Fos
247	4.70669e-10	0.75516	0.658	0.524	2.18941e-05	Endo3	Pmp22
248	6.17137e-10	1.3845	0.607	0.461	2.87074e-05	Endo3	Gja5
249	9.77439e-07	1.21191	0.393	0.28	0.0454676	Endo3	Esm1
250	1.47178e-06	0.842236	0.179	0.091	0.0684629	Endo3	Rgs16
251	2.23372e-06	0.691409	0.342	0.222	0.103906	Endo3	Prss23
252	2.54227e-05	0.952065	0.821	0.751	1	Endo3	Dll4
253	8.72034e-126	3.98225	0.974	0.203	4.05644e-121	T	Cd3e
254	6.06034e-124	3.38723	0.957	0.193	2.81909e-119	T	Cd3g
255	2.72059e-115	3.4856	0.939	0.198	1.26553e-110	T	Lat
256	9.28496e-102	3.56208	0.817	0.154	4.31908e-97	T	Tcf7
257	4.77647e-101	2.90208	0.652	0.082	2.22187e-96	T	Cd6
258	7.46809e-78	2.77678	0.643	0.109	3.47393e-73	T	Cd5
259	2.92205e-77	3.097	0.652	0.116	1.35925e-72	T	Il7r
260	1.49988e-72	3.31452	0.922	0.353	6.97699e-68	T	Lck
261	2.37725e-71	2.34823	0.574	0.09	1.10582e-66	T	Icos
262	1.05398e-58	2.54316	1	0.769	4.90279e-54	T	Rac2
263	2.3217e-55	3.04759	0.904	0.447	1.07999e-50	T	Itgb7
264	1.22036e-51	2.36505	0.843	0.325	5.67674e-47	T	Cd69
265	7.30933e-51	2.56034	0.939	0.585	3.40008e-46	T	Selplg
266	1.49379e-50	2.43746	0.948	0.573	6.94867e-46	T	Tnfaip3
267	1.83316e-50	2.26424	0.991	0.815	8.5273e-46	T	Coro1a
268	6.00699e-50	2.22987	0.983	0.73	2.79427e-45	T	Stk17b
269	7.82143e-50	2.40207	0.47	0.083	3.6383e-45	T	Cd8a
270	4.81628e-49	2.14089	1	0.846	2.24039e-44	T	Laptm5
271	6.19609e-49	3.38142	0.922	0.511	2.88223e-44	T	Ccr7
272	4.89152e-46	3.14755	0.583	0.152	2.27539e-41	T	Cd8b1
273	4.49322e-45	2.5674	0.809	0.354	2.09011e-40	T	Sh2d2a
274	4.90282e-44	2.32412	0.791	0.313	2.28064e-39	T	Sell
275	2.51842e-43	2.10712	0.93	0.561	1.17149e-38	T	Bin2
276	5.3935e-43	1.93735	0.957	0.602	2.5089e-38	T	Cytip
277	2.80905e-42	2.16017	0.391	0.066	1.30669e-37	T	Ctla4
278	4.53477e-36	2.61457	0.896	0.553	2.10944e-31	T	Vps37b
279	4.69165e-32	1.99613	0.73	0.345	2.18242e-27	T	Il2rb
280	3.81206e-30	2.65539	0.409	0.101	1.77326e-25	T	Cd4
281	2.33864e-29	1.99625	0.513	0.16	1.08786e-24	T	Cd7
282	4.23555e-22	2.0319	0.539	0.233	1.97025e-17	T	Ctsw
283	3.0768e-137	3.576	0.96	0.143	1.43124e-132	NK	Klrb1c
284	1.97816e-125	2.44937	0.743	0.076	9.20181e-121	NK	Il18rap
285	5.40514e-112	3.17501	0.861	0.133	2.51431e-107	NK	Klrk1
286	9.31938e-94	4.35681	0.95	0.245	4.3351e-89	NK	Ncr1
287	1.38521e-93	3.03876	0.752	0.118	6.44356e-89	NK	Klrg1
288	5.70884e-85	3.62118	0.812	0.162	2.65558e-80	NK	Tbx21
289	9.28116e-85	4.69397	0.96	0.302	4.31732e-80	NK	Prf1
290	4.03266e-81	3.98592	0.891	0.234	1.87587e-76	NK	Gzmb
291	2.2105e-80	4.30723	0.97	0.338	1.02826e-75	NK	Il2rb
292	6.22941e-73	4.56896	1	0.51	2.89773e-68	NK	Nkg7
293	2.61696e-71	5.22376	1	0.549	1.21733e-66	NK	Gzma
294	1.63201e-68	3.11612	0.832	0.225	7.59161e-64	NK	Ctsw
295	5.15547e-68	4.7215	1	0.642	2.39817e-63	NK	Ccl5
296	9.16924e-62	3.03202	0.564	0.092	4.26525e-57	NK	Serpinb9b
297	2.53205e-61	2.56399	0.554	0.088	1.17784e-56	NK	Klri2
298	2.16781e-57	3.52335	0.881	0.353	1.0084e-52	NK	Sh2d2a
299	7.40649e-56	3.6041	0.941	0.529	3.44528e-51	NK	Serpinb9
300	8.22693e-54	2.92297	0.97	0.585	3.82692e-49	NK	Selplg
301	2.27727e-53	2.6264	1	0.77	1.05932e-48	NK	Rac2
302	1.61638e-51	3.5567	0.95	0.644	7.51893e-47	NK	Irf8
303	1.60598e-49	2.86562	0.97	0.644	7.47055e-45	NK	Itgb2
304	2.10345e-49	2.86826	0.851	0.358	9.78463e-45	NK	Lck
305	2.83642e-48	3.13397	0.802	0.306	1.31942e-43	NK	Ccl3
306	2.27623e-46	2.49939	0.98	0.782	1.05884e-41	NK	Ptprc
307	4.55284e-45	3.81375	0.871	0.467	2.11784e-40	NK	Ccl4
308	2.17676e-44	2.78687	0.911	0.55	1.01256e-39	NK	Dusp2
309	6.4556e-42	2.4357	0.772	0.29	3.00295e-37	NK	Rgs1
310	1.10919e-40	2.98492	0.891	0.577	5.15963e-36	NK	Tnfaip3
311	1.8709e-38	2.46303	0.861	0.472	8.70286e-34	NK	Plek
312	8.41807e-33	2.71335	0.861	0.555	3.91584e-28	NK	Vps37b
313	6.73718e-160	3.26843	0.953	0.31	3.13393e-155	Mono	Fgr
314	2.98096e-159	3.28273	0.983	0.379	1.38665e-154	Mono	Ccl6
315	1.32766e-143	3.11843	0.949	0.369	6.1759e-139	Mono	Cd44
316	1.49833e-141	2.66986	0.842	0.221	6.9698e-137	Mono	Slc11a1
317	1.4221e-139	3.33697	0.97	0.466	6.61517e-135	Mono	Spi1
318	1.46046e-138	3.08181	0.833	0.236	6.79361e-134	Mono	Adgre4
319	1.60967e-136	3.62823	0.996	0.685	7.48768e-132	Mono	Lgals3
320	5.29314e-136	2.95269	0.902	0.322	2.46221e-131	Mono	Cd300a
321	4.77525e-133	3.2054	0.915	0.354	2.2213e-128	Mono	Tnfrsf1b
322	6.6356e-132	4.47772	0.996	0.882	3.08668e-127	Mono	Lyz2
323	8.57671e-132	3.25556	0.91	0.354	3.98963e-127	Mono	Cybb
324	1.52654e-131	2.86676	0.919	0.355	7.10099e-127	Mono	Mpeg1
325	3.33293e-131	2.92728	0.855	0.272	1.55038e-126	Mono	Nfam1
326	2.18619e-127	3.82745	0.944	0.5	1.01695e-122	Mono	Csf1r
327	3.43836e-126	2.86535	0.919	0.366	1.59942e-121	Mono	Myo1f
328	2.0022e-123	2.78671	0.91	0.351	9.31361e-119	Mono	Il10ra
329	1.07391e-122	3.38392	0.966	0.582	4.99551e-118	Mono	Itgal
330	1.91428e-116	3.38149	0.838	0.3	8.90466e-112	Mono	Atp1a3
331	3.02156e-116	3.09843	0.774	0.224	1.40554e-111	Mono	Csf3r
332	3.40467e-115	3.18177	0.791	0.251	1.58375e-110	Mono	Treml4
333	3.18016e-114	3.50926	0.91	0.469	1.47931e-109	Mono	Trf
334	1.07823e-113	2.96773	0.927	0.471	5.01558e-109	Mono	Pld4
335	1.09486e-113	2.71391	0.714	0.182	5.09294e-109	Mono	Clec4e
336	2.75456e-109	2.81078	0.885	0.409	1.28134e-104	Mono	Plbd1
337	1.61058e-105	3.19966	0.94	0.671	7.49191e-101	Mono	Ctss
338	8.83134e-104	2.85241	0.957	0.63	4.10807e-99	Mono	Itgb2
339	5.8964e-96	3.08702	0.919	0.59	2.74283e-91	Mono	Gm20425
340	4.84396e-84	3.83561	0.859	0.521	2.25327e-79	Mono	Il1b
341	5.99308e-82	2.67019	0.829	0.419	2.7878e-77	Mono	Myo1g
342	3.82745e-74	2.71045	0.953	0.752	1.78042e-69	Mono	Apoe
343	1.43342e-52	2.20752	0.536	0.068	6.66783e-48	Mac	Clec10a
344	8.56717e-40	3.08549	0.913	0.386	3.98519e-35	Mac	Mpeg1
345	3.74226e-38	3.15458	1	0.854	1.74079e-33	Mac	Cd74
346	1.09773e-36	2.76512	1	0.685	5.10629e-32	Mac	Ctss
347	9.94831e-35	2.61627	0.986	0.718	4.62765e-30	Mac	Gm2a
348	1.87517e-34	2.04406	0.971	0.493	8.72273e-30	Mac	Spi1
349	6.14363e-34	2.5649	0.942	0.496	2.85783e-29	Mac	Pld4
350	2.45374e-33	2.66201	0.928	0.482	1.14141e-28	Mac	Ctsc
351	2.80377e-33	3.22777	0.971	0.615	1.30423e-28	Mac	H2-Aa
352	1.02508e-29	2.93494	0.87	0.435	4.76835e-25	Mac	Plbd1
353	1.88459e-29	3.19379	0.928	0.644	8.76654e-25	Mac	H2-Eb1
354	4.85726e-28	3.14217	0.928	0.639	2.25945e-23	Mac	H2-Ab1
355	8.70696e-28	2.72643	0.696	0.23	4.05022e-23	Mac	Naaa
356	1.36737e-26	2.66354	0.449	0.091	6.36061e-22	Mac	Cd209a
357	4.81185e-25	1.92853	0.986	0.849	2.23833e-20	Mac	Laptm5
358	1.13092e-20	1.9991	0.957	0.815	5.26072e-16	Mac	Lsp1
359	1.39544e-20	2.33099	0.696	0.297	6.49118e-16	Mac	Rgs1
360	4.06104e-19	1.99835	0.855	0.511	1.88907e-14	Mac	Cd83
361	1.13636e-18	1.93362	0.609	0.239	5.28601e-14	Mac	Clec7a
362	3.50537e-17	2.15217	0.478	0.152	1.63059e-12	Mac	Adgre1
363	3.75871e-17	1.9569	0.942	0.89	1.74844e-12	Mac	Lyz2
364	8.46381e-17	2.33449	0.841	0.54	3.93711e-12	Mac	Il1b
365	1.80264e-16	2.30224	0.638	0.284	8.38534e-12	Mac	Ccl9
366	1.35523e-15	2.03929	0.826	0.527	6.30414e-11	Mac	Csf1r
367	5.49323e-14	3.29514	0.348	0.096	2.55529e-09	Mac	C1qa
368	6.07299e-14	2.01368	0.768	0.474	2.82497e-09	Mac	Ccl4
369	9.23659e-14	3.35965	0.362	0.104	4.29659e-09	Mac	C1qc
370	2.5036e-12	3.32033	0.348	0.106	1.1646e-07	Mac	C1qb
371	2.34451e-07	2.18482	0.217	0.067	0.0109059	Mac	Siglech
372	1.8043e-06	2.08112	0.478	0.29	0.0839306	Mac	Cx3cr1
373	1.90961e-134	4.4795	0.972	0.238	8.88296e-130	B	Cd19
374	1.06739e-128	2.26255	0.624	0.064	4.96519e-124	B	Blk
375	2.9689e-118	4.28545	0.915	0.224	1.38104e-113	B	Fcmr
376	3.2825e-115	4.63434	0.993	0.343	1.52692e-110	B	Cd79b
377	1.58245e-111	4.11706	0.872	0.207	7.36109e-107	B	Ighd
378	4.5347e-106	5.14144	1	0.434	2.10941e-101	B	Cd79a
379	1.99143e-102	3.29156	0.745	0.142	9.26353e-98	B	Siglecg
380	2.85598e-102	2.98678	0.752	0.144	1.32852e-97	B	Irf4
381	2.20085e-101	4.02387	0.894	0.26	1.02377e-96	B	Ms4a1
382	3.0839e-98	4.46828	1	0.477	1.43454e-93	B	Igkc
383	9.59139e-98	4.03556	0.844	0.223	4.46163e-93	B	Cxcr5
384	4.18879e-95	3.49023	0.773	0.174	1.9485e-90	B	Hvcn1
385	6.79212e-95	5.26468	1	0.589	3.15949e-90	B	Ighm
386	5.10711e-94	3.16448	0.723	0.148	2.37567e-89	B	Cd22
387	6.87225e-91	3.2366	0.738	0.163	3.19676e-86	B	Ly6d
388	2.35536e-89	4.05015	0.986	0.504	1.09564e-84	B	Ccr7
389	1.27814e-84	3.65819	0.773	0.206	5.94552e-80	B	Spib
390	1.06237e-83	4.35975	1	0.85	4.94184e-79	B	Cd74
391	1.79221e-78	4.2167	0.986	0.635	8.33681e-74	B	H2-Eb1
392	9.4752e-76	3.94333	0.979	0.629	4.40758e-71	B	H2-Ab1
393	2.04472e-75	3.92422	0.979	0.605	9.51144e-71	B	H2-Aa
394	1.07824e-68	3.38521	0.617	0.139	5.01563e-64	B	Fcer2a
395	3.89226e-68	2.51776	0.539	0.098	1.81056e-63	B	Tnfrsf13c
396	1.21121e-61	2.66371	0.816	0.321	5.63417e-57	B	Cd69
397	1.54467e-57	2.44777	0.972	0.728	7.18534e-53	B	Stk17b
398	7.48972e-50	2.63215	0.887	0.547	3.48399e-45	B	Dusp2
399	9.7428e-43	2.5765	0.837	0.504	4.53206e-38	B	Cd83
400	1.89358e-42	3.23696	0.738	0.329	8.80837e-38	B	Myc
401	1.10161e-34	2.31408	0.688	0.314	5.12438e-30	B	Sell
402	7.62553e-34	2.37672	0.362	0.081	3.54717e-29	B	Fam129c

## Sheet: Supplemental table S3
Supplemental table S3: The detailed clinical data of 49 IgAN patients.
	non-progression IgAN (n=28)	progression IgAN (n=21)	p.overall
age	31.7 (5.99)	33.3 (15.4)	0.646
Sex			0.342
Female	17 (60.7%)	9 (42.9%)
Male	11 (39.3%)	12 (57.1%)
eGFR (ml/min per 1.73 m2)	106 (19.6)	79.3 (23.4)	<0.001
Scr (umol/L)	74.9 (12.8)	100 (32.9)	0.003
24h_urine_protein (g)	1.11 (0.60)	2.01 (1.34)	0.009
hypertension			0.051
No	22 (78.6%)	10 (47.6%)
Yes	6 (21.4%)	11 (52.4%)
CKD:			0.047
Stage 1	7 (25.0%)	1 (4.76%)
Stage 2	14 (50.0%)	7 (33.3%)
Stage 3	6 (21.4%)	8 (38.1%)
Stage 4	1 (3.57%)	3 (14.3%)
Stage 5	0 (0.00%)	2 (9.52%)
Serum creatinine, Scr; 24-hour urinary protein quantity

## Sheet: Supplemental table S4
Supplemental table S4： The Top 30 DGEs of cell types in rat MsPGN scRNA-seq data
	p_val	avg_log2FC	pct.1	pct.2	p_val_adj	cluster	gene
1	0	5.07353	0.776	0.011	0	TEC	Kap
2	0	4.79548	0.879	0.006	0	TEC	Pck1
3	0	4.74234	0.966	0.006	0	TEC	Slc34a1
4	0	4.73307	0.966	0.008	0	TEC	Gsta2
5	0	4.57143	0.983	0.021	0	TEC	Lrp2
6	0	4.42101	0.914	0.006	0	TEC	Cltrn
7	0	4.35382	0.983	0.006	0	TEC	Cyp2c23
8	0	4.25044	0.931	0.008	0	TEC	Miox
9	0	3.8441	0.948	0.005	0	TEC	Fbp1
10	0	3.69703	0.966	0.003	0	TEC	Glyat
11	0	3.35841	0.966	0.009	0	TEC	Pah
12	0	3.27923	0.914	0.011	0	TEC	Sult1c2a
13	0	3.2255	0.672	0.002	0	TEC	Akr1c1
14	0	3.2032	0.931	0.004	0	TEC	Pdzk1
15	0	3.14001	0.879	0.003	0	TEC	Spp2
16	0	3.08138	0.828	0.002	0	TEC	RGD1564865
17	0	2.9948	0.879	0.005	0	TEC	Apom
18	8.92e-295	3.91095	0.966	0.037	1.54e-290	TEC	Hpd
19	4.99e-289	3.66721	0.983	0.039	8.59e-285	TEC	Cesl1.1
20	4.98e-273	4.3615	1	0.044	8.58e-269	TEC	Hao2
21	1.54e-266	3.72812	1	0.045	2.66e-262	TEC	Ass1
22	1.25e-224	6.96139	1	0.055	2.15e-220	TEC	Gpx3
23	2.24e-160	4.55656	0.983	0.078	3.85e-156	TEC	Gatm
24	8.31e-132	5.49412	1	0.104	1.43e-127	TEC	Aldob
25	9.85e-128	3.00702	0.897	0.08	1.7e-123	TEC	Tst
26	3.31e-125	4.09657	0.948	0.094	5.7e-121	TEC	Gsta1
27	1.49e-115	3.23883	0.948	0.105	2.56e-111	TEC	Grhpr
28	2.5e-62	3.07853	0.983	0.23	4.3e-58	TEC	Ndrg1
29	8.13e-58	4.58878	0.983	0.287	1.4e-53	TEC	Rida
30	9.6e-45	3.06415	0.948	0.353	1.65e-40	TEC	Mgst3
31	0	5.83187	0.89	0.057	0	PC	Aqp2
32	0	4.43962	0.98	0.107	0	PC	Hsd11b2
33	0	4.38814	0.693	0.086	0	PC	Klk1
34	0	4.32859	0.714	0.027	0	PC	Fxyd4
35	0	4.22031	0.64	0.063	0	PC	Calb1
36	0	3.27194	0.821	0.042	0	PC	Aqp3
37	0	3.13837	0.754	0.012	0	PC	Kcne1
38	0	3.08012	0.951	0.121	0	PC	Ecrg4
39	0	3.03253	0.978	0.274	0	PC	Defb1
40	0	3.02206	0.986	0.442	0	PC	Ctsd
41	0	3.01357	0.745	0.043	0	PC	Tmem52b
42	0	2.88052	0.604	0.005	0	PC	Grem1
43	0	2.65017	0.978	0.146	0	PC	Degs2
44	0	2.56678	0.803	0.014	0	PC	Scnn1g
45	0	2.54657	0.725	0.062	0	PC	Slc8a1
46	0	2.45839	0.783	0.054	0	PC	Tspan1
47	0	2.44689	1	0.423	0	PC	Atp1b1
48	0	2.36771	0.933	0.2	0	PC	Ndrg1
49	0	2.28203	0.975	0.261	0	PC	Aif1l
50	0	2.27265	0.978	0.284	0	PC	Wfdc2
51	0	2.23006	0.94	0.162	0	PC	Kcnj1
52	0	2.1875	0.958	0.187	0	PC	Cldn8
53	0	2.16228	0.984	0.28	0	PC	Epcam
54	0	2.134	0.792	0.011	0	PC	Tmem45b
55	0	2.10327	0.986	0.269	0	PC	Cdh16
56	0	2.08946	0.81	0.025	0	PC	Scnn1b
57	0	2.02962	0.57	0.013	0	PC	Stc1
58	2.08e-301	2.65724	0.989	0.553	3.58e-297	PC	Nudt4
59	1.46e-250	2.33256	0.622	0.121	2.52e-246	PC	Cldn4
60	2.45e-178	4.84456	0.604	0.164	4.22e-174	PC	Klk1b3
61	0	5.81542	0.989	0.057	0	IC	Atp6v1g3
62	0	4.52531	0.949	0.035	0	IC	Slc4a1
63	0	4.30031	0.999	0.257	0	IC	Defb1
64	0	3.9652	0.994	0.101	0	IC	Atp6v1b1
65	0	3.94101	0.936	0.011	0	IC	ENSRNOG00000055586
66	0	3.89114	0.994	0.064	0	IC	Rhbg
67	0	3.88641	0.995	0.228	0	IC	Car2
68	0	3.82507	0.994	0.047	0	IC	Atp6v0d2
69	0	3.56818	0.977	0.01	0	IC	Muc20
70	0	3.32589	0.991	0.169	0	IC	Tfcp2l1
71	0	3.09091	0.71	0.019	0	IC	Guca2a
72	0	3.08134	0.986	0.059	0	IC	Rhcg
73	0	3.03868	0.957	0.099	0	IC	Adgrf5
74	0	3.00759	0.992	0.191	0	IC	Clcnkb
75	0	2.95247	0.997	0.368	0	IC	Atp6v1e1
76	0	2.91369	0.996	0.272	0	IC	Cystm1
77	0	2.91285	0.985	0.127	0	IC	Degs2
78	0	2.80371	0.971	0.106	0	IC	RGD1306271
79	0	2.78021	0.999	0.816	0	IC	Atp6v0c
80	0	2.67623	0.956	0.091	0	IC	Rnf152
81	0	2.66797	0.945	0.009	0	IC	Atp6v1c2
82	0	2.61912	0.98	0.24	0	IC	Atp6v1a
83	0	2.55488	0.96	0.062	0	IC	Rcan2
84	0	2.52433	0.966	0.145	0	IC	Akap2
85	0	2.36865	0.975	0.258	0	IC	Dab2
86	0	2.36515	0.992	0.375	0	IC	Atp6ap2
87	0	2.32514	0.977	0.184	0	IC	Ca12
88	0	2.27992	0.951	0.177	0	IC	Itpr2
89	0	2.2668	0.96	0.24	0	IC	Fabp3
90	0	2.23652	0.956	0.189	0	IC	Sostdc1
91	0	5.59649	0.982	0.413	0	LOH	Umod
92	0	5.0597	0.99	0.124	0	LOH	Slc12a1
93	0	4.185	0.94	0.158	0	LOH	Egf
94	0	3.89995	0.949	0.08	0	LOH	Ppp1r1a
95	0	3.66949	0.875	0.07	0	LOH	Cldn10
96	0	3.4209	0.999	0.546	0	LOH	Atp1a1
97	0	3.05875	0.987	0.095	0	LOH	Kcnj1
98	0	2.89098	0.967	0.148	0	LOH	Plau
99	0	2.86392	0.98	0.298	0	LOH	Ldhb
100	0	2.55054	1	0.378	0	LOH	Atp1b1
101	0	2.42607	0.968	0.373	0	LOH	Idh2
102	0	2.4065	0.998	0.519	0	LOH	Fxyd2
103	0	2.33833	0.962	0.237	0	LOH	Phyh
104	0	2.29607	0.923	0.136	0	LOH	Cgnl1
105	0	2.26404	0.909	0.049	0	LOH	Cldn19
106	0	2.26217	0.993	0.429	0	LOH	Chchd10
107	0	2.15873	0.991	0.64	0	LOH	Atp5mc1
108	0	2.08527	0.973	0.514	0	LOH	ENSRNOG00000062531
109	0	2.0851	0.97	0.403	0	LOH	Mrps6
110	0	2.07467	0.926	0.304	0	LOH	Slc5a3
111	0	2.04893	0.949	0.274	0	LOH	Oxct1
112	0	2.02209	0.893	0.137	0	LOH	Slc16a7
113	0	1.99333	0.991	0.445	0	LOH	Cd63
114	0	1.98759	0.991	0.568	0	LOH	Dbi
115	0	1.94031	0.976	0.23	0	LOH	Wfdc2
116	0	1.89702	0.981	0.566	0	LOH	Mpc1
117	0	1.89641	0.983	0.615	0	LOH	Mt-nd5
118	0	1.89212	0.988	0.62	0	LOH	Rnf139
119	0	1.88432	0.996	0.985	0	LOH	Mt-nd4
120	0	1.87487	0.931	0.244	0	LOH	Dst
121	0	5.77106	0.943	0.28	0	Aqp1+	Spp1
122	0	5.2683	0.991	0.168	0	Aqp1+	Cryab
123	0	4.83674	0.803	0.047	0	Aqp1+	Aqp1
124	0	4.56483	0.471	0.038	0	Aqp1+	Cxcl1
125	0	4.40916	0.755	0.011	0	Aqp1+	Fst
126	0	3.92972	0.863	0.195	0	Aqp1+	Mt2A
127	0	3.59671	0.981	0.4	0	Aqp1+	Ctsl
128	0	3.58074	0.88	0.055	0	Aqp1+	Akap12
129	0	3.5164	0.951	0.212	0	Aqp1+	Pdzk1ip1
130	0	3.24685	0.605	0.055	0	Aqp1+	Sfn
131	0	3.24519	0.99	0.348	0	Aqp1+	Igfbp7
132	0	3.15715	0.929	0.205	0	Aqp1+	S100a1
133	0	3.11933	0.913	0.163	0	Aqp1+	Timp3
134	0	3.08567	0.93	0.111	0	Aqp1+	Sdc2
135	0	2.97158	0.739	0.008	0	Aqp1+	Cldn2
136	0	2.95819	0.845	0.039	0	Aqp1+	Thbs1
137	0	2.85351	0.988	0.341	0	Aqp1+	Cd24
138	0	2.72966	0.995	0.278	0	Aqp1+	Epcam
139	0	2.67063	0.93	0.281	0	Aqp1+	Sdc4
140	0	2.65786	0.88	0.128	0	Aqp1+	Cald1
141	0	2.61857	0.861	0.082	0	Aqp1+	Parm1
142	0	2.60149	0.823	0.064	0	Aqp1+	Plet1
143	0	2.59483	0.21	0.002	0	Aqp1+	Slc14a2
144	0	2.51342	0.572	0.079	0	Aqp1+	Gdf15
145	1.77e-298	4.18023	0.856	0.293	3.04e-294	Aqp1+	AC128848.1
146	1.06e-256	2.61912	0.424	0.055	1.82e-252	Aqp1+	Rrad
147	4.92e-233	3.84443	0.723	0.221	8.47e-229	Aqp1+	Atf3
148	4.01e-226	3.56425	0.805	0.32	6.9e-222	Aqp1+	Gadd45g
149	1.37e-196	2.47907	0.637	0.182	2.36e-192	Aqp1+	Socs3
150	3.54e-167	2.56991	0.727	0.295	6.1e-163	Aqp1+	Ier3
151	0	7.33272	0.989	0.058	0	Mes	Mgp
152	0	5.17794	0.774	0.016	0	Mes	Tagln
153	0	4.50281	0.935	0.023	0	Mes	Tpm2
154	0	4.10048	0.688	0.023	0	Mes	Sncg
155	0	3.97539	0.57	0.002	0	Mes	Rgs5
156	0	3.5914	0.801	0.016	0	Mes	Myl9
157	0	3.52418	0.484	0.003	0	Mes	Col3a1
158	0	3.47953	0.855	0.078	0	Mes	Bgn
159	0	3.30863	0.548	0.004	0	Mes	Acta2
160	0	3.29991	0.306	0.005	0	Mes	Myh11
161	0	2.96625	0.602	0.003	0	Mes	Col1a2
162	0	2.72437	0.597	0.005	0	Mes	Rarres2
163	0	2.72061	0.79	0.002	0	Mes	Pdgfrb
164	0	2.69363	0.505	0.02	0	Mes	NEWGENE-1308171
165	0	2.65465	0.694	0.049	0	Mes	Ccdc80
166	0	2.65017	0.403	0.004	0	Mes	Cox4i2
167	0	2.64849	0.575	0.009	0	Mes	Col12a1
168	0	2.64114	0.473	0.002	0	Mes	Col1a1
169	9.26e-296	3.01034	0.161	0.001	1.59e-291	Mes	ENSRNOG00000061379
170	3.13e-276	2.63345	0.618	0.044	5.39e-272	Mes	Dkk2
171	1.79e-263	2.72397	0.758	0.072	3.08e-259	Mes	Fn1
172	2.81e-255	3.60539	0.973	0.151	4.83e-251	Mes	Cald1
173	2.8e-249	3.10944	0.737	0.076	4.82e-245	Mes	RGD1564664
174	1.12e-237	2.65342	0.715	0.074	1.93e-233	Mes	Mylk
175	2.87e-220	2.71496	0.231	0.006	4.94e-216	Mes	Dcn
176	2.86e-209	2.78616	0.93	0.141	4.93e-205	Mes	Ifitm3
177	1.2e-191	2.81563	0.876	0.158	2.06e-187	Mes	Fstl1
178	7.4e-140	2.91831	0.855	0.19	1.27e-135	Mes	Col4a1
179	3.1e-138	3.6565	0.984	0.369	5.33e-134	Mes	Igfbp7
180	5.68e-123	3.04809	0.898	0.287	9.77e-119	Mes	Tpm1
181	0	5.03879	0.781	0.037	0	Endo	Ptn
182	0	4.85327	0.908	0.032	0	Endo	Tm4sf1
183	0	4.84697	0.979	0.02	0	Endo	Emcn
184	0	4.53055	0.981	0.075	0	Endo	Sparc
185	0	4.20551	0.902	0.033	0	Endo	Slc9a3r2
186	0	3.90261	0.888	0.153	0	Endo	Plpp1
187	0	3.87985	0.921	0.009	0	Endo	Ptprb
188	0	3.82908	0.95	0.057	0	Endo	Ifitm3
189	0	3.77084	0.814	0.013	0	Endo	Kdr
190	0	3.76633	0.901	0.045	0	Endo	Eng
191	0	3.75147	0.834	0.019	0	Endo	Fam167b
192	0	3.63895	0.91	0.016	0	Endo	Meis2
193	0	3.435	0.756	0.027	0	Endo	Ednrb
194	0	3.41177	0.769	0.008	0	Endo	Pcdh17
195	0	3.38884	0.919	0.309	0	Endo	Vps25
196	0	3.3733	0.865	0.008	0	Endo	Podxl
197	0	3.36823	0.889	0.04	0	Endo	Cavin3
198	0	3.35281	0.723	0.214	0	Endo	Igfbp5
199	0	3.34742	0.839	0.011	0	Endo	Flt1
200	0	3.33638	0.802	0.181	0	Endo	Plpp3
201	0	3.32259	0.923	0.113	0	Endo	Gng11
202	0	3.29821	0.306	0.035	0	Endo	Plvap
203	0	3.2682	0.884	0.125	0	Endo	Selenom
204	0	3.1904	0.984	0.4	0	Endo	Ly6e
205	0	3.1752	0.898	0.157	0	Endo	Hspb1
206	0	3.09247	0.816	0.127	0	Endo	Tcim
207	0	3.09108	0.595	0.055	0	Endo	Ehd3
208	0	3.0625	0.759	0.092	0	Endo	Ramp3
209	0	3.05758	0.646	0.022	0	Endo	Nostrin
210	0	3.01624	0.815	0.024	0	Endo	Cd200
211	0	2.61438	0.72	0.019	0	T	Cd3e
212	0	2.59216	0.663	0.07	0	T	AABR07017902.1
213	0	2.45124	0.663	0.016	0	T	Cd3g
214	0	2.44855	0.684	0.044	0	T	Bcl11b
215	0	2.28213	0.642	0.015	0	T	Cd3d
216	0	2.23061	0.72	0.213	0	T	Ifi27l2b
217	0	2.20218	0.42	0.028	0	T	Icos
218	0	2.1572	0.524	0.064	0	T	Ctsw
219	0	2.1546	0.639	0.109	0	T	ENSRNOG00000070909
220	0	1.98465	0.453	0.022	0	T	Cd28
221	0	1.94444	0.715	0.145	0	T	Ptprcap
222	0	1.81834	0.941	0.705	0	T	Junb
223	0	1.80427	0.624	0.122	0	T	Cd2
224	0	1.78384	0.653	0.316	0	T	Crem
225	0	1.7801	0.848	0.632	0	T	Zfp36l2
226	0	1.76519	0.694	0.28	0	T	Fgl2
227	0	1.74202	0.558	0.053	0	T	Lat
228	0	1.70331	0.756	0.231	0	T	Hcst
229	0	1.68837	0.625	0.156	0	T	Ltb
230	0	1.66574	0.654	0.153	0	T	ENSRNOG00000069878
231	0	1.65007	0.469	0.102	0	T	Mthfd2
232	0	1.63482	0.514	0.077	0	T	Gimap7
233	0	1.62832	0.488	0.115	0	T	Cd69
234	0	1.57602	0.424	0.098	0	T	Chrne
235	0	1.5417	0.721	0.347	0	T	Fosb
236	0	1.46461	0.545	0.125	0	T	ENSRNOG00000065273
237	3.33e-236	1.46537	0.447	0.169	5.73e-232	T	Gpr183
238	2.87e-192	1.49795	0.549	0.331	4.95e-188	T	Rilpl2
239	3.27e-82	2.19262	0.339	0.209	5.64e-78	T	Odc1
240	1.37e-73	1.72088	0.384	0.231	2.35e-69	T	Ccl4
271	0	9.45356	0.743	0.013	0	Neu	S100a9
272	0	7.21635	0.689	0.006	0	Neu	S100a8
273	0	5.48222	0.297	0	0	Neu	ENSRNOG00000070861
274	0	4.70023	0.27	0	0	Neu	Retnlg
275	0	4.683	0.689	0.004	0	Neu	Nos2
276	0	4.44444	0.23	0	0	Neu	ENSRNOG00000068561
277	0	3.79988	0.649	0.012	0	Neu	Il1r2
278	0	3.7848	0.257	0	0	Neu	ENSRNOG00000068554
279	0	3.74364	0.446	0.001	0	Neu	Prok2
280	0	3.08463	0.5	0.003	0	Neu	Pglyrp1
281	1.43e-306	3.66334	0.689	0.021	2.46e-302	Neu	Lrg1
282	2.84e-296	3.6064	0.608	0.016	4.88e-292	Neu	Mcemp1
283	7.77e-231	5.2342	0.743	0.034	1.34e-226	Neu	Hcar2
284	9.5e-227	3.85573	0.568	0.019	1.63e-222	Neu	Ifit1bl
285	9.95e-170	5.29786	0.77	0.053	1.71e-165	Neu	Ifit3
286	4.36e-162	5.61746	0.946	0.086	7.5e-158	Neu	G0s2
287	3.61e-159	3.1705	0.662	0.039	6.21e-155	Neu	Chi3l1
288	1.71e-102	3.04411	0.527	0.039	2.94e-98	Neu	Osm
289	6.1e-96	3.06429	0.689	0.074	1.05e-91	Neu	Sell
290	2.69e-90	5.46635	0.716	0.089	4.64e-86	Neu	Il1b
291	2.43e-81	4.3225	0.959	0.198	4.19e-77	Neu	Fcgr2a
292	1.68e-76	4.92309	0.568	0.061	2.89e-72	Neu	Cxcl2
293	1.4e-70	4.97503	0.878	0.181	2.4e-66	Neu	ENSRNOG00000030021
294	6.48e-65	3.22982	0.77	0.146	1.12e-60	Neu	Fcgr2a.1
295	4.58e-49	2.97635	0.986	0.364	7.89e-45	Neu	Cebpb
296	1.22e-43	2.99337	0.824	0.253	2.1e-39	Neu	MGC105649
297	4.2e-38	3.26447	0.919	0.504	7.22e-34	Neu	ENSRNOG00000067358
298	4.58e-37	3.48145	0.757	0.248	7.88e-33	Neu	Plin2
299	6.27e-31	3.33031	0.811	0.361	1.08e-26	Neu	Gadd45a
300	6.36e-23	3.00522	0.716	0.34	1.09e-18	Neu	Anxa1
301	0	6.13448	0.92	0.014	0	B	AABR07060872.1
302	0	4.83317	0.76	0.006	0	B	ENSRNOG00000070540
303	0	4.14376	0.763	0.033	0	B	Cd79a
304	0	4.06995	0.87	0.069	0	B	Ighm
305	0	3.76782	0.71	0.007	0	B	Cd79b
306	0	3.43892	0.723	0.089	0	B	Ebf1
307	0	3.08296	0.63	0.029	0	B	Fcmr
308	0	3.00949	0.403	0.006	0	B	Jchain
309	0	2.75319	0.477	0.002	0	B	Ms4a1
310	0	2.24856	0.273	0.001	0	B	ENSRNOG00000064589
311	0	1.93663	0.347	0.001	0	B	ENSRNOG00000058590
312	0	1.89268	0.387	0.016	0	B	Bank1
313	0	1.61658	0.273	0.008	0	B	Tnfrsf13c
314	0	1.32359	0.227	0.001	0	B	Cd19
315	1.21e-291	1.65831	0.34	0.016	2.08e-287	B	Fcrla
316	3.05e-188	1.67829	0.343	0.029	5.25e-184	B	Hvcn1
317	7.23e-143	2.17129	0.45	0.068	1.24e-138	B	Sell
318	2.5e-117	2.05786	0.343	0.049	4.3e-113	B	Cyb561a3
319	1.52e-113	1.47999	0.223	0.02	2.61e-109	B	Rnase6
320	1.3e-104	1.61476	0.927	0.432	2.24e-100	B	Plac8
321	4.3e-82	1.88528	0.613	0.217	7.4e-78	B	ENSRNOG00000069031
322	5.07e-78	1.96645	0.567	0.197	8.73e-74	B	Mef2c
323	5.06e-70	1.32815	0.263	0.045	8.71e-66	B	Ralgps2
324	2.1e-51	1.48044	0.36	0.105	3.62e-47	B	Rhoh
325	5.32e-43	1.47963	0.247	0.059	9.16e-39	B	Irf8
326	1.98e-38	1.38427	0.71	0.464	3.41e-34	B	Ifi30
327	2.28e-32	1.37163	0.513	0.292	3.92e-28	B	Trim5
328	1.23e-29	1.62974	0.527	0.329	2.12e-25	B	B3gnt2
329	4.01e-29	1.51398	0.477	0.249	6.89e-25	B	ENSRNOG00000069878
330	7.79e-27	1.34278	0.5	0.309	1.34e-22	B	Ptpn6
331	0	5.36357	0.977	0.141	0	Mac	Lyz2
332	0	5.25549	0.821	0.191	0	Mac	RT1-Da
333	0	5.12207	0.815	0.253	0	Mac	RT1-Db1
334	0	4.98994	0.906	0.32	0	Mac	Cd74
335	0	4.75234	0.801	0.131	0	Mac	RT1-Ba
336	0	4.01215	0.921	0.034	0	Mac	Aif1
337	0	3.63806	0.901	0.544	0	Mac	Cst3
338	0	3.63136	0.662	0.047	0	Mac	RT1-Bb
339	0	3.56919	0.329	0.015	0	Mac	C1qa
340	0	3.45384	0.32	0.016	0	Mac	C1qb
341	0	3.42608	0.88	0.057	0	Mac	Ctss
342	0	3.25135	0.321	0.012	0	Mac	C1qc
343	0	3.22564	0.907	0.101	0	Mac	RT1-DMa
344	0	3.12291	0.905	0.102	0	Mac	Ctsz
345	0	2.89777	0.969	0.202	0	Mac	Fcer1g
346	0	2.74577	0.839	0.016	0	Mac	Cd68
347	0	2.65393	0.595	0.287	0	Mac	Cebpb
348	0	2.6394	0.802	0.101	0	Mac	Napsa
349	0	2.57938	0.83	0.342	0	Mac	Ifi30
350	0	2.56331	0.822	0.072	0	Mac	RT1-DMb
351	0	2.51833	0.766	0.032	0	Mac	Cybb
352	0	2.49192	0.603	0.007	0	Mac	RGD1559482.1
353	0	2.49163	0.68	0.015	0	Mac	Csf1r
354	0	2.40985	0.683	0.182	0	Mac	Tmem176a
355	0	2.38759	0.99	0.206	0	Mac	Tyrobp
356	0	2.38747	0.687	0.008	0	Mac	Clec4a3
357	0	2.3841	0.546	0.006	0	Mac	Clec10a
358	0	2.34852	0.786	0.041	0	Mac	Ly86
359	0	2.34416	0.867	0.21	0	Mac	Lsp1
360	5.31e-39	2.34669	0.174	0.091	9.13e-35	Mac	Apoe

## Sheet: Supplemental table S5
Supplemental table S5:The Top 30 DGEs of MCs subtypes in rat MsPGN scRNA-seq data
	p_val	avg_log2FC	pct.1	pct.2	p_val_adj	cluster	gene
1	2.69e-92	3.6887	0.939	0.028	4.62e-88	Prolif.MCs	Ube2c
2	1.11e-90	2.57394	0.878	0.02	1.91e-86	Prolif.MCs	Nusap1
3	4.79e-85	2.65746	0.898	0.029	8.25e-81	Prolif.MCs	Cdc20
4	1.89e-83	2.37763	0.898	0.031	3.26e-79	Prolif.MCs	Cdca3
5	1.9e-83	3.22263	0.939	0.039	3.28e-79	Prolif.MCs	Cenpf
6	6.68e-79	2.35435	0.918	0.044	1.15e-74	Prolif.MCs	Cenpw
7	1.36e-78	2.98146	0.98	0.059	2.35e-74	Prolif.MCs	Prc1
8	7.85e-78	2.22195	0.837	0.028	1.35e-73	Prolif.MCs	Ccnb1
9	1.2e-77	2.16501	0.878	0.037	2.07e-73	Prolif.MCs	Kif23
10	5.41e-77	2.79766	0.959	0.055	9.3e-73	Prolif.MCs	Cdkn3
11	1.95e-75	2.98089	0.816	0.029	3.36e-71	Prolif.MCs	Top2a
12	7.48e-70	2.1311	0.837	0.042	1.29e-65	Prolif.MCs	Hmmr
13	1.04e-69	2.56398	0.939	0.064	1.79e-65	Prolif.MCs	Tpx2
14	5.06e-69	2.18148	0.939	0.066	8.7e-65	Prolif.MCs	Cdca8
15	3.42e-68	2.70922	0.959	0.072	5.88e-64	Prolif.MCs	Mki67
16	4.03e-64	2.74473	0.959	0.09	6.93e-60	Prolif.MCs	Cdk1
17	1.12e-63	2.35622	0.857	0.055	1.93e-59	Prolif.MCs	Pttg1
18	7.46e-60	2.45431	0.918	0.088	1.28e-55	Prolif.MCs	Hmgb2l1
19	3.84e-57	3.09068	0.98	0.125	6.61e-53	Prolif.MCs	ENSRNOG00000067254
20	2.07e-56	2.21808	0.959	0.114	3.56e-52	Prolif.MCs	H2ax
21	2.95e-56	2.35932	0.898	0.086	5.08e-52	Prolif.MCs	Spc24
22	7.71e-47	2.58705	0.959	0.167	1.33e-42	Prolif.MCs	Tubb4b
23	1.63e-41	2.91166	0.959	0.221	2.81e-37	Prolif.MCs	Hmgb2l1.1
24	1.15e-39	2.95395	0.939	0.21	1.99e-35	Prolif.MCs	Tuba1c
25	1.2e-37	2.14227	0.959	0.244	2.06e-33	Prolif.MCs	Smc4
26	1.07e-36	3.39153	1	0.381	1.84e-32	Prolif.MCs	Stmn1
27	2.78e-28	2.4623	0.98	0.564	4.79e-24	Prolif.MCs	H2az1
28	3.84e-28	2.10606	1	0.831	6.6e-24	Prolif.MCs	Tuba1b
29	1.38e-27	2.17044	1	0.524	2.38e-23	Prolif.MCs	Ube2s
30	1.32e-25	2.10366	1	0.805	2.28e-21	Prolif.MCs	Tubb5
31	1.84e-25	1.65799	0.829	0.394	3.17e-21	MCs	Lmo7
32	2.69e-21	1.76867	0.857	0.447	4.63e-17	MCs	Hopx
33	4.39e-21	1.29245	0.833	0.447	7.56e-17	MCs	Tinagl1
34	2.62e-20	2.04683	0.727	0.295	4.51e-16	MCs	Sncg
35	5.16e-20	1.34112	0.755	0.341	8.87e-16	MCs	Gata3
36	4.77e-19	1.13003	0.844	0.583	8.22e-15	MCs	Vcl
37	6.96e-19	1.4071	0.781	0.5	1.2e-14	MCs	Itga8
38	2.51e-18	1.39141	0.581	0.197	4.32e-14	MCs	Rcan2
39	1.63e-17	1.32469	0.56	0.167	2.81e-13	MCs	Agtr1b
40	5.26e-14	1.07606	0.692	0.447	9.06e-10	MCs	Sorbs2
41	6.22e-14	1.25935	0.668	0.394	1.07e-09	MCs	Adamts5
42	1.08e-13	1.08483	0.62	0.295	1.86e-09	MCs	Gja5
43	2.65e-13	0.898664	0.852	0.727	4.56e-09	MCs	Tns3
44	3.54e-12	1.05509	0.577	0.28	6.09e-08	MCs	Mecom
45	7.41e-12	1.24932	0.549	0.242	1.28e-07	MCs	Sfrp2
46	3.55e-11	1.10916	0.664	0.477	6.11e-07	MCs	Cpe
47	1.25e-10	0.894701	0.826	0.652	2.15e-06	MCs	Ets1
48	1.32e-10	1.30708	0.575	0.303	2.27e-06	MCs	Nupr1l1
49	1.65e-10	0.999884	0.605	0.356	2.84e-06	MCs	Bcam
50	2.71e-10	0.930201	0.438	0.174	4.66e-06	MCs	ENSRNOG00000066534
51	5.34e-10	0.886417	0.638	0.424	9.19e-06	MCs	Myo1d
52	6.88e-10	1.01849	0.649	0.424	1.18e-05	MCs	Mcam
53	8.82e-09	0.950862	0.586	0.386	0.000151805	MCs	Cited2
54	6.93e-08	0.974672	0.553	0.348	0.00119199	MCs	Adamts1
55	1.23e-07	1.04613	0.553	0.371	0.00211866	MCs	Ehd3
56	6.12e-07	1.20053	0.373	0.174	0.0105323	MCs	Rgs2
57	1.69e-05	1.40374	0.197	0.045	0.290609	MCs	Mmp9
58	1.84e-05	0.909999	0.38	0.212	0.316726	MCs	Slc12a2
59	0.000878532	1.98264	0.197	0.083	1	MCs	Prg4
60	0.00399	0.924821	0.332	0.242	1	MCs	Fst
61	2.36e-108	5.61989	0.928	0.018	4.06e-104	iMCs	ENSRNOG00000061379
62	4.13e-97	3.83274	0.928	0.039	7.1e-93	iMCs	Sfrp1
63	4.39e-95	3.17478	0.94	0.045	7.56e-91	iMCs	C1s
64	6.48e-93	2.70708	0.783	0.008	1.12e-88	iMCs	Tcf21
65	5.34e-90	3.51303	0.831	0.024	9.19e-86	iMCs	Rbp1
66	3.97e-85	3.89002	0.855	0.041	6.84e-81	iMCs	Gpx3
67	3.21e-82	2.48168	0.723	0.012	5.52e-78	iMCs	Pdgfra
68	7.62e-77	4.93753	0.964	0.122	1.31e-72	iMCs	Dcn
69	1.64e-71	3.0268	0.602	0.004	2.82e-67	iMCs	iMCsap4
70	2.57e-68	2.60526	0.639	0.016	4.43e-64	iMCs	Spon1
71	1.56e-61	2.45882	0.843	0.1	2.68e-57	iMCs	Islr
72	2.18e-59	2.64743	0.53	0.008	3.76e-55	iMCs	C4a
73	1.95e-57	3.04333	0.855	0.133	3.35e-53	iMCs	Dpt
74	7e-55	3.0089	0.795	0.1	1.2e-50	iMCs	Clec3b
75	2.86e-52	3.12266	0.988	0.386	4.93e-48	iMCs	Aebp1
76	4.19e-48	2.38696	0.747	0.106	7.22e-44	iMCs	Col15a1
77	4.94e-47	2.62055	0.916	0.247	8.5e-43	iMCs	Cp
78	2.79e-43	2.80871	0.819	0.184	4.8e-39	iMCs	Ifi27l2b
79	7.12e-41	2.69388	0.892	0.316	1.23e-36	iMCs	Col6a1
80	2.02e-35	2.81258	0.904	0.451	3.48e-31	iMCs	Rarres2
81	5.31e-32	2.7134	0.976	0.576	9.14e-28	iMCs	Col3a1
82	1e-31	2.40636	0.867	0.396	1.73e-27	iMCs	Col6a3
83	1.82e-29	2.4236	0.892	0.41	3.13e-25	iMCs	NEWGENE-1308171
84	3.35e-26	2.3254	0.976	0.804	5.76e-22	iMCs	Col1a2
85	1.57e-25	3.49686	0.747	0.269	2.71e-21	iMCs	Apoe
86	3.13e-23	2.89195	0.325	0.029	5.39e-19	iMCs	Ccl19
87	1.85e-19	2.26789	0.916	0.559	3.18e-15	iMCs	Col1a1
88	1.29e-11	3.3375	0.47	0.165	2.23e-07	iMCs	Igfbp5
89	2.19e-11	2.9153	0.313	0.078	3.77e-07	iMCs	Igfbp3
90	4.84e-06	2.89738	0.458	0.29	0.0833488	iMCs	Spp1
