# Supplementary material for: Cross-species single-cell analysis uncovers the immunopathological mechanisms associated with IgA nephropathy progression
Source: JCI Insight. 2024 May 8;9(9):e173651. doi: 10.1172/jci.insight.173651 (PMC11141938; doi:10.1172/jci.insight.173651)
Supplement: Supporting data values [file jciinsight-9-173651-s030.xlsx]

## Sheet: Figure 5
	Figure 5K proteinuria
	Groups	Control	Thy1.1+NS	Thy1.1+AMD3100
	Values	16.5836	137.735	105.086
		17.3184	108.739	99.0077
		18.4961	109.869	83.0738
		22.8676	110.237	99.4817
		23.7498	134.792	94.5415
		15.9075	126.913	93.2107
		20.1699	124.057	105.522
	Figure 5K Total cells per glomeruler cross section
	Groups	Control	Thy1.1+NS	Thy1.1+AMD3100
	Values	77	121	98.3
		71.7	113.3	90.3
		76.7	112.7	90.3
		79.3	108.7	95.3
		82.7	108	94.7
		81.3	106.3	86.7
		80.7	124.3	82

## Sheet: Figure 6
	Figure 6B Serum Creatinine (μmol/L)							Figure6D Area of Interstitial Fibrosis							Figure6E CD86+ cells per glomerular cross-section (%)					Figure6H Semi-quantitative analysis of Western Blotting
	Groups	Control	Baff	Baff+AMD3100				Groups	Control	Baff	Baff+AMD3100				Groups	Control	Baff	Baff+AMD3100			Tgfb	Pdgfrb	C3	Et1	Pcna	Cxcl12
	Values	12.8249	21.5	13.8				Values	0	32	11				Values	0.2	2.4	3.7		Control	0.978925	1.03813	1.19629	0.980166	0.985457	0.999178
		7.93921	22.2	17.8					0	44	12					0.2	9.2	1.4			0.98355	1.03674	1.2154	0.992859	0.988627	0.979983
		11.4508	31.6	15.1					0	45	16					0.1	6.2	1.2			0.978174	1.00971	0.957189	0.999608	0.980348	0.956634
		16.4891	24.2	16.8					0	42	15					0.1	8.9	1.8			0.993619	1.00822	0.983417	0.986146	0.984554	0.964363
		10.6874	23.9	19.9					0	31	12					0.2	4.3	1.9			1.0323	0.966409	0.828171	1.02339	1.03683	1.03744
		7.63385	20.9	22.5962					0	46	15					0.1	4.7	2.8			1.03343	0.9408	0.819532	1.01783	1.02418	1.0624
																				Baff	3.82201	1.24439	1.91731	4.75782	4.59968	9.51439
	Figure 6B proteinuria (mg/d)							Figure6D Scores of Glomerulosclerosis							PCNA+ cells per glomerular cross-section (%)						3.98249	1.23872	1.90714	4.74668	4.61816	9.70037
	Groups	Control	Baff	Baff+AMD3100				Groups	Control	Baff	Baff+AMD3100				Groups	Control	Baff	Baff+AMD3100			3.90506	1.2576	1.98214	4.57592	4.64543	9.3364
	Values	2.35	19.5	5.63				Values	0	3	1.3				Values	7	59.3	31.2			3.98998	1.29559	1.99005	4.55443	4.65163	9.57153
		2.9	19.2	17.5					0.7	3.3	2.3					9.7	53	11.7			3.97263	1.3626	2.07522	4.5541	4.51198	5.54788
		2.83	20.5	7.52					0.7	3.7	1.3					13	58	12			4.12502	1.33454	1.97939	4.46678	4.42885	5.53872
		2.96	17.8	9.49285					0.3	3.7	2.3					9.3	59.3	15		Baff+AMD3100	3.118	1.1733	0.623607	3.11401	3.22181	10.3163
		2.86	19.5	6.73686					0.3	3.3	1.7					8.7	61.7	17.3			3.11149	1.08029	0.604589	2.97002	3.21557	10.1532
		3.23	23.9	14.6374					0.7	3.3	2					9.7	69.7	16.7			3.48416	1.30598	1.18775	3.78708	4.16406	7.08056
																					3.37734	1.20604	1.16186	3.57098	3.95107	6.69504
																					3.25566	1.42265	1.69166	4.15246	4.59383	8.26389
															C3+ area per glomerular cross-section (%)						3.21165	1.40697	1.66667	3.83374	4.40146	8.28079
															Groups	Control	Baff	Baff+AMD3100
															Values	0.166	12.8	2.8
																1.188	13.9	3.8
																0	10.2	1.5
																0	9.4	5.4
																0	6.5	7.9
																0	12.5	2

## Sheet: Figure S7
	Figure S6B % area coverage at 24 h					Figure S6C Relative Cxcl12 expression levels					Figure S6E Cells per field						Figure S6H Fold Change of Cxcr4
	Groups	Vehicle	Cxcl12			Groups	NC	OE-Cxcl12			Groups	NC	si-Cxcl12	OE-Cxcl12			Groups	NC	si-Cxcl12	OE-Cxcl12
	Values	8.7	14.63			Values	0.948594	4902.17			Values	53	49	68			Values	1.04664	1.20692	3.42679
		8.91	16.32				1.11896	7265.4				60	63	70				1.12695	1.33221	4.01954
		7.08	11.96				0.932445	5756.51				69	73	78				0.899943	0.964855	2.82135
		9.07	17.3									64	42	91				0.926469	1.05647	3.06757
		7.03	9.11			Relative Cxcl12 expression levels						58	46	88
						Groups	NC	si-Cxcl12
	% area coverage at 48 h					Values	1.21589	0.294686									Fold Change of C3
	Groups	Vehicle	Cxcl12				0.719293	0.177081									Groups	NC	si-Cxcl12	OE-Cxcl12
	Values	20.8	70.3				1.06482	0.233265									Values	1.05678	0.633957	3.44301
		24.6	62.4															0.845888	0.509855	3.95776
		26.2	68.2															1.16662	0.619409	3.93621
		29.7	73.9															0.930711	0.522564	4.21818
		20.9	49.6

## Sheet: Figure S10
	Figure S10A Semi-quantitative analysis of Western Blotting									Figure S10B Relative Acta2 expression levels
		Tgfb	α-SMA	Collagen1	Vimentin	Fibronectin	Cxcl12			Groups	Control	Baff	Baff+AMD3100
	Control	0.801465	0.936347	0.896702	0.799146	0.879085	0.8396			Values	0.643822	5.7018	1.74973
		0.936363	1.012	0.955862	0.916671	0.857258	0.935481				0.906546	7.51613	2.30524
		1.10047	1.2383	0.972304	1.25942	1.16283	1.03938				0.673552	6.19217	2.42161
		0.943719	0.880211	1.07582	0.89093	0.97614	1.00234				0.773307	6.80937	4.6137
		1.11017	0.955714	1.13365	0.994954	0.976254	1.12032				1.86213	2.63443	2.24318
		1.10782	0.977426	0.965669	1.13888	1.14844	1.06288				1.14064	7.43293	3.44582
	Baff	4.97365	2.80946	3.42508	4.9264	1.87051	5.08063
		5.70356	3.0208	3.6543	5.30948	1.83173	5.37988			Relative Col1a3 expression levels
		5.98503	3.78939	4.89345	5.46579	1.80752	3.87991			Groups	Control	Baff	Baff+AMD3100
		6.57029	2.62519	4.36924	5.03378	2.12836	6.49288			Values	1.13345	2.50795	0.770367
		6.46337	2.44486	4.03612	4.6612	1.77939	5.99777				0.89721	2.98831	0.900256
		6.0394	2.68983	4.63747	4.06224	1.51728	3.76352				0.717861	2.65468	1.90374
	Baff+AMD3100	3.14049	1.93275	2.0252	3.58487	1.39493	5.63425				1.03226	2.71286	2.46782
		3.70964	2.01702	2.30072	3.96735	1.68125	4.99973				1.14774	3.42717	2.35259
		3.52239	1.9631	2.02945	3.85269	1.65365	4.75945				1.07148	2.37617	2.01713
		3.55414	1.56143	2.1836	3.10306	1.36332	6.29266
		3.6731	1.39336	2.13993	2.94808	1.39101	4.91671			Relative Il6 expression levels
		3.34541	1.34333	1.85086	2.82443	1.35666	4.6014			Groups	Control	Baff	Baff+AMD3100
										Values	1.30726	98.0269	0.994943
											0.76877	131.211	1.07744
											1.03321	233.064	18.3886
											1.11703	111.459	33.2524
											1.1117	232.545	28.6693
											0.662031	82.3554	18.94
										Relative Tnf expression levels
										Groups	Control	Baff	Baff+AMD3100
										Values	0.215861	252.867	217.031
											0.199264	216.84	109.994
											0.109916	227.717	110.283
											1.81249	193.79	5.89808
											1.18521	367.471	57.6346
											2.47725	201.003	3.61311
